# Supplementary material for: Exploring the potential of some natural indoles as antiviral agents: quantum chemical analysis, inverse molecular docking, and affinity calculations
Source: Front Chem. 2025 Jan 16;12:1521298. doi: 10.3389/fchem.2024.1521298 (PMC11779707; doi:10.3389/fchem.2024.1521298)
Supplement: Supplementary file 1 [file Table1.xls]

## Sheet: Table_(S1)_
A							B							B
Atom No	Charge	Core	Valence	Rydberg	Total		Atom No	Charge	Core	Valence	Rydberg	Total		Atom No	Charge	Core	Valence	Rydberg	Total
C 1	-0.55673	1.99928	4.54942	0.00803	6.55673		O 1	-0.73546	1.99978	6.727	0.00867	8.73546		O 1	-0.73862	1.99988	6.72493	0.0138	8.73862
C 2	-0.35681	1.9992	4.34391	0.0137	6.35681		C 2	0.00417	1.99919	3.974	0.02264	5.99583		N 2	-0.01089	1.99924	4.98239	0.02927	7.01089
C 3	-0.23582	1.99906	4.21447	0.02229	6.23582		C 3	-0.26406	1.99908	4.24173	0.02325	6.26406		C 3	-0.0407	1.99898	4.01506	0.02667	6.0407
C 4	-0.225	1.99913	4.20383	0.02203	6.225		C 4	-0.17033	1.99912	4.14977	0.02144	6.17033		C 4	-0.40197	1.99918	4.38362	0.01918	6.40197
C 5	0.19228	1.99866	3.77546	0.03359	5.80772		C 5	-0.37713	1.99913	4.36519	0.01281	6.37713		C 5	-0.20347	1.99913	4.18251	0.02184	6.20347
O 6	-0.60151	1.99978	6.59114	0.01059	8.60151		C 6	-0.20476	1.99913	4.18374	0.02188	6.20476		C 6	-0.40522	1.9992	4.38905	0.01698	6.40522
C 7	0.32367	1.99901	3.64114	0.03618	5.67633		C 7	-0.39797	1.9992	4.38444	0.01432	6.39797		C 7	0.00219	1.99923	3.9769	0.02168	5.99781
C 8	0.85006	1.99913	3.10005	0.05076	5.14994		C 8	-0.16258	1.99917	4.14042	0.02299	6.16258		O 8	-0.72929	1.99978	6.72034	0.00916	8.72929
O 9	-0.56722	1.99976	6.55769	0.00977	8.56722		C 9	-0.39506	1.99919	4.37539	0.02048	6.39506		C 9	-0.25417	1.99909	4.23221	0.02287	6.25417
C 10	-0.18869	1.99909	4.17295	0.01665	6.18869		C 10	-0.02998	1.99899	4.00594	0.02504	6.02998		C 10	-0.1734	1.99906	4.1522	0.02213	6.1734
O 11	-0.60087	1.99978	6.59316	0.00792	8.60087		N 11	-0.01337	1.99924	4.98602	0.02811	7.01337		C 11	-0.38403	1.99912	4.37384	0.01107	6.38403
C 12	-0.02238	1.99889	3.99633	0.02716	6.02238		O 12	-0.74185	1.99989	6.72808	0.01388	8.74185		C 12	-0.16512	1.99914	4.1416	0.02439	6.16512
N 13	-0.66975	1.9994	5.65533	0.01502	7.66975		C 13	-0.1571	1.99919	4.13526	0.02265	6.1571		C 13	0.21634	1.99864	3.76196	0.02307	5.78366
C 14	0.18742	1.99884	3.79403	0.01971	5.81258		C 14	-0.39818	1.99916	4.38433	0.01468	6.39818		C 14	-0.08284	1.99869	4.0673	0.01685	6.08284
C 15	-0.25426	1.99885	4.24035	0.01507	6.25426		C 15	-0.08763	1.99869	4.07196	0.01698	6.08763		C 15	-0.39701	1.99917	4.38326	0.01458	6.39701
C 16	-0.18014	1.9991	4.16599	0.01505	6.18014		C 16	0.21426	1.99865	3.76427	0.02281	5.78574		C 16	-0.15843	1.99919	4.13685	0.0224	6.15843
C 17	-0.20919	1.9991	4.19448	0.01561	6.20919		N 17	-0.60207	1.99927	5.59189	0.0109	7.60207		C 17	-0.06395	1.99882	4.04881	0.01632	6.06395
C 18	-0.18943	1.99883	4.17599	0.0146	6.18943		C 18	0.16651	1.99877	3.81517	0.01955	5.83349		C 18	-0.22873	1.99883	4.21454	0.01536	6.22873
C 19	-0.04968	1.99887	4.02727	0.02354	6.04968		C 19	-0.21828	1.9989	4.20519	0.01419	6.21828		C 19	0.32007	1.99871	3.65824	0.02298	5.67993
C 20	-0.05622	1.99902	4.0339	0.02331	6.05622		C 20	-0.30659	1.999	4.29436	0.01322	6.30659		O 20	-0.54506	1.99973	6.53588	0.00945	8.54506
C 21	-0.0029	1.99901	3.9788	0.02508	6.0029		C 21	0.31877	1.99871	3.65953	0.02299	5.68123		C 21	-0.19973	1.99922	4.18475	0.01576	6.19973
C 22	-0.39063	1.99914	4.3738	0.01769	6.39063		O 22	-0.54544	1.99972	6.53626	0.00946	8.54544		C 22	-0.30636	1.999	4.29413	0.01324	6.30636
N 23	-0.54825	1.99945	5.53313	0.01567	7.54825		C 23	-0.19957	1.99922	4.18459	0.01575	6.19957		C 23	-0.21719	1.9989	4.20411	0.01418	6.21719
C 24	-0.16246	1.9992	4.14215	0.0211	6.16246		C 24	-0.22874	1.99883	4.21457	0.01535	6.22874		C 24	0.16628	1.99877	3.81542	0.01954	5.83372
C 25	-0.38389	1.99916	4.36948	0.01524	6.38389		C 25	-0.06335	1.99883	4.04824	0.01628	6.06335		N 25	-0.60086	1.99927	5.59084	0.01075	7.60086
H 26	0.18616	0	0.81155	0.00229	0.81384		H 26	0.45037	0	0.54458	0.00505	0.54963		H 26	0.20011	0	0.7947	0.00519	0.79989
H 27	0.18372	0	0.8143	0.00199	0.81628		H 27	0.15803	0	0.83885	0.00312	0.84197		H 27	0.20001	0	0.79684	0.00315	0.79999
H 28	0.1927	0	0.8054	0.00189	0.8073		H 28	0.15471	0	0.84205	0.00325	0.84529		H 28	0.24625	0	0.74971	0.00404	0.75375
H 29	0.19344	0	0.80353	0.00304	0.80656		H 29	0.20408	0	0.79121	0.00471	0.79592		H 29	0.23174	0	0.76479	0.00347	0.76826
H 30	0.18828	0	0.80856	0.00316	0.81172		H 30	0.19188	0	0.80611	0.00201	0.80812		H 30	0.1903	0	0.80668	0.00301	0.8097
H 31	0.21659	0	0.7794	0.00401	0.78341		H 31	0.18397	0	0.81367	0.00236	0.81603		H 31	0.20106	0	0.79513	0.00381	0.79894
H 32	0.23049	0	0.76666	0.00285	0.76951		H 32	0.1883	0	0.80974	0.00195	0.8117		H 32	0.15288	0	0.8441	0.00302	0.84712
H 33	0.19161	0	0.80566	0.00274	0.80839		H 33	0.22994	0	0.7651	0.00497	0.77006		H 33	0.13716	0	0.85937	0.00347	0.86284
H 34	0.18129	0	0.81558	0.00313	0.81871		H 34	0.22329	0	0.77408	0.00263	0.77671		H 34	0.45048	0	0.54461	0.00491	0.54952
H 35	0.16809	0	0.82935	0.00256	0.83191		H 35	0.18343	0	0.81299	0.00358	0.81657		H 35	0.21957	0	0.77682	0.00361	0.78043
H 36	0.17671	0	0.82176	0.00153	0.82329		H 36	0.18574	0	0.81049	0.00377	0.81426		H 36	0.22661	0	0.76963	0.00376	0.77339
H 37	0.21002	0	0.78491	0.00507	0.78998		H 37	0.22611	0	0.7692	0.00469	0.77389		H 37	0.17205	0	0.8257	0.00225	0.82795
H 38	0.37713	0	0.61895	0.00392	0.62287		H 38	0.20675	0	0.7896	0.00365	0.79325		H 38	0.18856	0	0.80951	0.00193	0.81144
H 39	0.20409	0	0.79295	0.00296	0.79591		H 39	0.22894	0	0.76694	0.00412	0.77106		H 39	0.18517	0	0.81106	0.00377	0.81483
H 40	0.19765	0	0.80051	0.00185	0.80235		H 40	0.19911	0	0.79592	0.00497	0.80089		H 40	0.22531	0	0.77092	0.00377	0.77469
H 41	0.1968	0	0.8013	0.0019	0.8032		H 41	0.21764	0	0.77817	0.00419	0.78236		H 41	0.20904	0	0.78754	0.00342	0.79096
H 42	0.20203	0	0.79481	0.00315	0.79797		H 42	0.1807	0	0.81524	0.00406	0.8193		H 42	0.22497	0	0.76983	0.0052	0.77503
H 43	0.2013	0	0.79478	0.00392	0.7987		H 43	0.22627	0	0.76832	0.00541	0.77373		H 43	0.2179	0	0.77815	0.00395	0.7821
H 44	0.2299	0	0.76771	0.00238	0.7701		H 44	0.20849	0	0.78808	0.00343	0.79151		H 44	0.18068	0	0.81525	0.00406	0.81932
H 45	0.19953	0	0.79753	0.00294	0.80047		H 45	0.41805	0	0.5786	0.00336	0.58195		H 45	0.21423	0	0.7824	0.00337	0.78577
H 46	0.19348	0	0.80399	0.00253	0.80652		H 46	0.20059	0	0.79645	0.00296	0.79941		H 46	0.18453	0	0.81398	0.0015	0.81547
H 47	0.17606	0	0.82134	0.0026	0.82394		H 47	0.20644	0	0.79056	0.003	0.79356		H 47	0.16339	0	0.83356	0.00305	0.83661
H 48	0.20907	0	0.78761	0.00332	0.79093		H 48	0.18411	0	0.81439	0.0015	0.81589		H 48	0.16179	0	0.83514	0.00307	0.83821
H 49	0.19225	0	0.80425	0.0035	0.80775		H 49	0.16286	0	0.83407	0.00308	0.83714		H 49	0.20692	0	0.79009	0.003	0.79308
							H 50	0.1619	0	0.83502	0.00308	0.8381		H 50	0.2004	0	0.79663	0.00297	0.7996
							H 51	0.21406	0	0.78256	0.00337	0.78594		H 51	0.41105	0	0.58517	0.00379	0.58895

## Sheet: _Table_(S2)_
A								A								A
A								A								A
Donor NBO (i)	Type	Acceptor NBO (j)	Type	E(	E(j)-E(i)	F(i,j)		Donor NBO (i)	Type	Acceptor NBO (j)	Type	E(	E(j)-E(i)	F(i,j)		Donor NBO (i)	Type	Acceptor NBO (j)	Type	E(	E(j)-E(i)	F(i,j)
	π		σ	kcal/mol	a.u.	a.u.		O 1 - C 2	π	C 3	σ*	0.7	1.68	0.031		O 1 - N 2	π	N 2	σ*	0.61	2.04	0.031
C 1 - C 2	π	C 3	σ*	0.67	1.49	0.028		O 1 - C 2	π	H 26	σ*	0.51	1.88	0.028		O 1 - N 2	π	C 3	σ*	0.99	1.69	0.037
C 1 - C 2	π	C 1 - H 26	π*	0.61	1.02	0.022		O 1 - C 2	π	C 3 - C 4	π*	1.28	1.27	0.036		O 1 - N 2	π	C 12	σ*	1.07	1.66	0.038
C 1 - C 2	π	C 1 - H 27	π*	0.59	1.02	0.022		O 1 - H 26	π	C 2	σ*	0.75	1.66	0.032		O 1 - N 2	π	C 16	σ*	0.87	1.62	0.034
C 1 - C 2	π	C 1 - H 28	π*	0.75	1.03	0.025		O 1 - H 26	π	C 3	σ*	0.56	1.52	0.026		O 1 - N 2	π	N 2 - C 3	π*	1.18	1.08	0.032
C 1 - C 2	π	C 2 - C 3	π*	0.96	0.97	0.027		O 1 - H 26	π	C 2 - C 3	π*	3.39	1.04	0.053		O 1 - N 2	π	N 2 - C 12	π*	1.1	1.09	0.031
C 1 - C 2	π	C 2 - H 29	π*	0.56	1.04	0.022		O 1 - H 26	π	C 2 - H 27	π*	0.52	1.06	0.021		O 1 - N 2	π	N 2 - C 16	π*	1.03	1.08	0.03
C 1 - C 2	π	C 2 - H 30	π*	0.64	1.04	0.023		O 1 - H 26	π	C 2 - H 28	π*	0.62	1.06	0.023		O 1 - N 2	π	C 3 - H 26	π*	1.25	1.19	0.034
C 1 - C 2	π	C 3 - C 7	π*	3.15	0.95	0.049		C 2 - C 3	π	C 4	σ*	1.35	1.28	0.037		O 1 - N 2	π	C 12 - H 39	π*	1.15	1.18	0.033
C 1 - H 26	π	C 2 - H 29	π*	2.47	0.96	0.044		C 2 - C 3	π	C 6	σ*	1.22	1.42	0.037		O 1 - N 2	π	C 16 - H 44	π*	1.15	1.18	0.033
C 1 - H 27	π	C 2 - H 30	π*	2.48	0.96	0.044		C 2 - C 3	π	O 1 - H 26	π*	1.67	0.95	0.036		N 2 - C 3	π	O 1	σ*	0.7	1.84	0.032
C 1 - H 28	π	C 2 - C 3	π*	2.83	0.89	0.045		C 2 - C 3	π	C 3 - C 4	π*	1.12	1.02	0.03		N 2 - C 3	π	C 4	σ*	0.75	1.66	0.032
C 2 - C 3	π	C 1	σ*	0.95	1.42	0.033		C 2 - C 3	π	C 3 - C 6	π*	1.03	0.97	0.028		N 2 - C 3	π	C 12	σ*	1.37	1.59	0.042
C 2 - C 3	π	C 4	σ*	1.02	1.51	0.035		C 2 - C 3	π	C 4 - C 5	π*	2.04	0.64	0.032		N 2 - C 3	π	C 13	σ*	0.74	1.9	0.034
C 2 - C 3	π	C 1 - C 2	π*	0.68	0.96	0.023		C 2 - C 3	π	C 4 - H 30	π*	1.31	1.06	0.033		N 2 - C 3	π	C 16	σ*	1.48	1.55	0.043
C 2 - C 3	π	C 1 - H 28	π*	1.23	1.03	0.032		C 2 - C 3	π	C 6 - C 7	π*	2.41	0.98	0.044		N 2 - C 3	π	N 2 - C 12	π*	1.29	1.01	0.032
C 2 - C 3	π	C 2 - H 29	π*	0.75	1.05	0.025		C 2 - H 27	π	C 3	σ*	0.64	1.43	0.027		N 2 - C 3	π	N 2 - C 16	π*	1.28	1.01	0.032
C 2 - C 3	π	C 2 - H 30	π*	0.8	1.04	0.026		C 2 - H 27	π	C 3 - C 6	π*	3.03	0.87	0.046		N 2 - C 3	π	C 3 - C 4	π*	0.59	1.1	0.023
C 2 - C 3	π	C 3 - C 4	π*	1.73	1	0.037		C 2 - H 28	π	O 1	σ*	0.51	1.63	0.026		N 2 - C 3	π	C 3 - C 13	π*	0.8	1.16	0.027
C 2 - C 3	π	C 3 - C 7	π*	0.79	0.95	0.025		C 2 - H 28	π	C 3 - H 29	π*	2.64	0.9	0.044		N 2 - C 3	π	C 4 - H 27	π*	0.94	1.13	0.029
C 2 - C 3	π	C 3 - H 31	π*	0.84	1.06	0.027		C 3 - C 4	π	C 5	σ*	1.31	1.54	0.04		N 2 - C 3	π	C 12 - H 40	π*	1.04	1.12	0.031
C 2 - C 3	π	C 4 - C 5	π*	1.61	0.91	0.034		C 3 - C 4	π	C 5	σ*	0.95	1.78	0.037		N 2 - C 3	π	C 13 - N 25	π*	2.87	1.12	0.051
C 2 - C 3	π	O 6 - C 7	π*	1.55	0.88	0.033		C 3 - C 4	π	O 1 - C 2	π*	1.93	0.93	0.038		N 2 - C 3	π	C 16 - H 43	π*	1.05	1.12	0.031
C 2 - H 29	π	C 3	σ*	0.51	1.45	0.024		C 3 - C 4	π	C 2 - C 3	π*	0.74	0.98	0.024		N 2 - C 12	π	O 1	σ*	1.03	1.88	0.039
C 2 - H 29	π	C 1 - H 26	π*	2.21	0.93	0.041		C 3 - C 4	π	C 3 - C 6	π*	1.4	0.99	0.033		N 2 - C 12	π	C 3	σ*	1.27	1.62	0.041
C 2 - H 29	π	C 3 - H 31	π*	2.48	0.97	0.044		C 3 - C 4	π	C 4 - C 5	π*	2.34	1.27	0.049		N 2 - C 12	π	C 9	σ*	0.56	1.72	0.028
C 2 - H 30	π	C 1 - H 27	π*	2.29	0.93	0.041		C 3 - C 4	π	C 5 - H 32	π*	2.4	1.06	0.045		N 2 - C 12	π	C 16	σ*	1.45	1.63	0.044
C 2 - H 30	π	C 3 - C 4	π*	3.43	0.91	0.05		C 3 - C 4	π	C 6 - C 9	π*	2.3	1	0.043		N 2 - C 12	π	N 2 - C 3	π*	1.61	1.01	0.036
C 3 - C 4	π	C 2	σ*	1.17	1.49	0.038		C 3 - C 6	π	C 2	σ*	0.53	1.47	0.025		N 2 - C 12	π	N 2 - C 16	π*	1.43	1.01	0.034
C 3 - C 4	π	C 5	σ*	1.02	1.67	0.037		C 3 - C 6	π	C 4	σ*	0.8	1.58	0.032		N 2 - C 12	π	C 3 - C 13	π*	1.84	1.16	0.041
C 3 - C 4	π	C 7	σ*	0.64	1.95	0.032		C 3 - C 6	π	C 7	σ*	1	1.39	0.034		N 2 - C 12	π	C 9 - H 35	π*	0.66	1.13	0.024
C 3 - C 4	π	C 22	σ*	0.75	1.65	0.032		C 3 - C 6	π	C 9	σ*	0.58	1.39	0.025		N 2 - C 12	π	C 15 - C 16	π*	1.64	1.1	0.038
C 3 - C 4	π	C 2 - C 3	π*	1.57	1	0.035		C 3 - C 6	π	C 2 - C 3	π*	0.71	0.94	0.023		N 2 - C 16	π	O 1	σ*	0.86	1.84	0.036
C 3 - C 4	π	C 2 - H 30	π*	1.27	1.07	0.033		C 3 - C 6	π	C 2 - H 27	π*	1.07	0.96	0.029		N 2 - C 16	π	C 3	σ*	0.5	1.6	0.025
C 3 - C 4	π	C 3 - C 7	π*	1.22	0.97	0.031		C 3 - C 6	π	C 3 - C 4	π*	1.34	1	0.033		N 2 - C 16	π	C 3	σ*	0.66	1.69	0.03
C 3 - C 4	π	C 3 - H 31	π*	1.07	1.09	0.031		C 3 - C 6	π	C 3 - H 29	π*	0.64	0.98	0.022		N 2 - C 16	π	C 12	σ*	1.68	1.54	0.046
C 3 - C 4	π	C 4 - C 5	π*	1.2	0.94	0.03		C 3 - C 6	π	C 4 - C 5	π*	1.92	0.62	0.031		N 2 - C 16	π	N 2 - C 3	π*	1.46	1	0.035
C 3 - C 4	π	C 4 - C 22	π*	1.06	0.95	0.028		C 3 - C 6	π	C 4 - H 30	π*	1.1	1.04	0.03		N 2 - C 16	π	N 2 - C 12	π*	1.41	1.01	0.034
C 3 - C 4	π	C 4 - H 32	π*	1.25	1.1	0.033		C 3 - C 6	π	C 6 - C 7	π*	0.86	0.96	0.026		N 2 - C 16	π	C 3 - C 4	π*	1.94	1.1	0.041
C 3 - C 4	π	C 5 - O 6	π*	1.85	0.87	0.036		C 3 - C 6	π	C 6 - C 9	π*	0.98	0.96	0.028		N 2 - C 16	π	C 9 - C 12	π*	1.87	1.09	0.04
C 3 - C 4	π	C 5 - C 12	π*	2.4	1.05	0.045		C 3 - C 6	π	C 7 - C 8	π*	1.96	0.94	0.039		N 2 - C 16	π	C 15 - H 41	π*	0.64	1.12	0.024
C 3 - C 4	π	O 6 - C 7	π*	0.96	0.91	0.027		C 3 - C 6	π	C 9 - C 10	π*	1.72	0.94	0.036		C 3 - C 4	π	N 2	σ*	0.7	1.84	0.032
C 3 - C 4	π	C 7 - H 33	π*	2.47	1.08	0.046		C 3 - H 29	π	C 4	σ*	0.65	1.3	0.026		C 3 - C 4	π	C 5	σ*	1.01	1.46	0.035
C 3 - C 4	π	C 22 - H 44	π*	1.19	1.08	0.032		C 3 - H 29	π	C 6	σ*	0.65	1.26	0.026		C 3 - C 4	π	C 13	σ*	1.73	1.42	0.045
C 3 - C 7	π	C 2	σ*	0.89	1.4	0.032		C 3 - H 29	π	O 1 - C 2	π*	1.09	0.78	0.026		C 3 - C 4	π	C 13	σ*	0.64	1.77	0.03
C 3 - C 7	π	C 4	σ*	0.68	1.4	0.028		C 3 - H 29	π	C 2 - H 28	π*	2.32	0.85	0.04		C 3 - C 4	π	N 2 - C 16	π*	2.94	0.88	0.046
C 3 - C 7	π	C 1 - C 2	π*	1.66	0.97	0.036		C 3 - H 29	π	C 4 - C 5	π*	3.71	1.13	0.058		C 3 - C 4	π	C 3 - C 13	π*	1.94	1.03	0.04
C 3 - C 7	π	C 2 - C 3	π*	1.19	0.98	0.031		C 3 - H 29	π	C 4 - H 30	π*	0.75	0.93	0.024		C 3 - C 4	π	C 3 - H 26	π*	0.58	0.98	0.021
C 3 - C 7	π	C 3 - C 4	π*	1.4	1.01	0.034		C 3 - H 29	π	C 6 - H 33	π*	2.81	0.9	0.045		C 3 - C 4	π	C 4 - C 5	π*	0.93	0.99	0.027
C 3 - C 7	π	C 3 - H 31	π*	0.55	1.07	0.022		C 4 - C 5	π	C 3	σ*	1.36	1.58	0.041		C 3 - C 4	π	C 5 - H 29	π*	1.5	1.04	0.035
C 3 - C 7	π	C 4 - H 32	π*	4.31	1.08	0.061		C 4 - C 5	π	C 3	σ*	1.5	1.67	0.045		C 3 - C 4	π	C 13 - C 14	π*	2.19	1.28	0.047
C 3 - C 7	π	C 7 - N 23	π*	0.6	0.94	0.021		C 4 - C 5	π	C 4	σ*	0.76	1.74	0.033		C 3 - C 4	π	C 13 - C 14	π*	0.72	0.68	0.021
C 3 - C 7	π	C 7 - H 33	π*	1.22	1.06	0.032		C 4 - C 5	π	C 3 - C 4	π*	2.24	1.16	0.046		C 3 - C 13	π	C 4	σ*	1.34	1.37	0.039
C 3 - C 7	π	N 23 - C 24	π*	3.09	0.97	0.049		C 4 - C 5	π	C 3 - H 29	π*	0.8	1.14	0.027		C 3 - C 13	π	C 14	σ*	1.37	2.6	0.054
C 3 - H 31	π	C 4	σ*	0.69	1.4	0.028		C 4 - C 5	π	C 4 - H 30	π*	1.22	1.2	0.034		C 3 - C 13	π	N 25	σ*	0.66	2.07	0.033
C 3 - H 31	π	C 2 - H 29	π*	2.42	0.96	0.043		C 4 - C 5	π	C 5 - H 31	π*	0.94	1.18	0.03		C 3 - C 13	π	H 26	σ*	0.65	1.15	0.025
C 3 - H 31	π	C 3 - C 4	π*	0.72	0.91	0.023		C 4 - C 5	π	C 5 - H 32	π*	1.25	1.18	0.034		C 3 - C 13	π	N 2 - C 12	π*	2.67	0.92	0.044
C 3 - H 31	π	C 4 - C 22	π*	3.9	0.84	0.051		C 4 - C 5	π	O 1 - C 2	π*	1	0.59	0.022		C 3 - C 13	π	C 3 - C 4	π*	1.94	1	0.039
C 3 - H 31	π	O 6 - C 7	π*	0.64	0.79	0.02		C 4 - C 5	π	C 2 - C 3	π*	2.2	0.64	0.033		C 3 - C 13	π	C 3 - H 26	π*	0.71	1.02	0.024
C 3 - H 31	π	C 7 - N 23	π*	3.12	0.84	0.046		C 4 - C 5	π	C 3 - C 6	π*	2.35	0.65	0.035		C 3 - C 13	π	C 4 - C 5	π*	1.86	1.02	0.039
C 4 - C 5	π	C 3	σ*	0.79	1.55	0.032		C 4 - C 5	π	C 6 - C 9	π*	0.6	0.66	0.018		C 3 - C 13	π	C 13 - C 14	π*	4.55	1.31	0.069
C 4 - C 5	π	C 8	σ*	0.53	1.69	0.027		C 4 - H 30	π	C 3	σ*	1.14	1.35	0.035		C 3 - C 13	π	C 14 - C 17	π*	2.8	1.16	0.051
C 4 - C 5	π	C 12	σ*	1.12	1.49	0.037		C 4 - H 30	π	C 5	σ*	1.03	1.44	0.034		C 3 - C 13	π	C 24 - N 25	π*	1.27	1.06	0.033
C 4 - C 5	π	C 12	σ*	0.65	1.72	0.03		C 4 - H 30	π	C 2 - C 3	π*	1.02	0.88	0.027		C 3 - H 26	π	C 13	σ*	0.56	1.32	0.024
C 4 - C 5	π	C 2 - C 3	π*	4.62	0.98	0.06		C 4 - H 30	π	C 3 - C 6	π*	1.07	0.89	0.028		C 3 - H 26	π	O 1 - N 2	π*	3.57	0.81	0.048
C 4 - C 5	π	C 3 - C 4	π*	1.23	1.01	0.032		C 4 - H 30	π	C 3 - H 29	π*	0.94	0.91	0.026		C 3 - H 26	π	C 4 - H 28	π*	2.72	0.92	0.045
C 4 - C 5	π	C 4 - C 22	π*	0.52	0.93	0.02		C 4 - H 30	π	C 4 - C 5	π*	1.01	1.17	0.031		C 3 - H 26	π	C 13 - C 14	π*	0.58	1.18	0.023
C 4 - C 5	π	C 4 - H 32	π*	0.95	1.08	0.029		C 4 - H 30	π	C 5 - H 31	π*	4.74	0.95	0.06		C 3 - H 26	π	C 13 - C 14	π*	4.95	0.58	0.051
C 4 - C 5	π	C 5 - C 8	π*	0.91	0.93	0.026		C 4 - H 30	π	C 5 - H 32	π*	0.9	0.95	0.026		C 4 - C 5	π	C 3	σ*	0.98	1.47	0.034
C 4 - C 5	π	C 5 - C 12	π*	2.26	1.03	0.043		C 5 - H 31	π	C 4	σ*	1.5	1.35	0.04		C 4 - C 5	π	C 6	σ*	0.78	1.37	0.029
C 4 - C 5	π	C 7 - H 33	π*	0.88	1.06	0.027		C 5 - H 31	π	C 4	σ*	1.22	1.52	0.038		C 4 - C 5	π	C 9	σ*	1	1.48	0.034
C 4 - C 5	π	C 8 - O 11	π*	1.79	1.09	0.04		C 5 - H 31	π	C 4 - C 5	π*	1.08	1.18	0.032		C 4 - C 5	π	C 3 - C 4	π*	0.89	0.95	0.026
C 4 - C 5	π	C 8 - O 11	π*	0.81	0.56	0.02		C 5 - H 31	π	C 4 - H 30	π*	4.85	0.98	0.062		C 4 - C 5	π	C 3 - C 13	π*	2.21	1.01	0.042
C 4 - C 5	π	C 12 - H 37	π*	3	1.07	0.051		C 5 - H 32	π	C 4	σ*	1.01	1.34	0.033		C 4 - C 5	π	C 4 - H 27	π*	0.68	0.99	0.023
C 4 - C 5	π	C 22 - H 45	π*	0.94	1.05	0.028		C 5 - H 32	π	C 4	σ*	1.02	1.51	0.035		C 4 - C 5	π	C 4 - H 28	π*	0.59	1.01	0.022
C 4 - C 22	π	C 3	σ*	0.89	1.47	0.033		C 5 - H 32	π	C 3 - C 4	π*	6.29	0.94	0.069		C 4 - C 5	π	C 5 - C 6	π*	0.76	0.96	0.024
C 4 - C 22	π	C 21	σ*	0.52	1.57	0.026		C 5 - H 32	π	C 4 - C 5	π*	1.25	1.17	0.034		C 4 - C 5	π	C 5 - C 9	π*	1	0.96	0.028
C 4 - C 22	π	C 3 - C 4	π*	1.35	0.98	0.032		C 5 - H 32	π	C 4 - H 30	π*	0.89	0.97	0.026		C 4 - C 5	π	C 5 - H 29	π*	0.52	1.02	0.021
C 4 - C 22	π	C 3 - H 31	π*	2.68	1.04	0.047		C 6 - C 7	π	C 3	σ*	1.31	1.52	0.04		C 4 - C 5	π	C 6 - H 31	π*	1.37	0.98	0.033
C 4 - C 22	π	C 4 - C 5	π*	0.94	0.89	0.026		C 6 - C 7	π	C 8	σ*	0.79	1.37	0.029		C 4 - C 5	π	C 9 - H 35	π*	1.71	0.99	0.037
C 4 - C 22	π	C 5 - C 8	π*	1.74	0.9	0.036		C 6 - C 7	π	C 2 - C 3	π*	2.27	0.96	0.042		C 4 - H 27	π	N 2 - C 3	π*	4.52	0.76	0.053
C 4 - C 22	π	C 21 - C 22	π*	1.09	0.99	0.029		C 6 - C 7	π	C 3 - C 6	π*	1.02	0.97	0.028		C 4 - H 27	π	C 5 - C 9	π*	3.33	0.86	0.048
C 4 - C 22	π	C 21 - N 23	π*	0.51	0.87	0.019		C 6 - C 7	π	C 6 - C 9	π*	0.77	0.98	0.025		C 4 - H 28	π	C 3 - H 26	π*	3.1	0.85	0.046
C 4 - C 22	π	C 21 - H 43	π*	2.93	1.04	0.049		C 6 - C 7	π	C 7 - C 8	π*	0.66	0.96	0.023		C 4 - H 28	π	C 5 - C 6	π*	4.03	0.84	0.052
C 4 - C 22	π	C 22 - H 44	π*	0.78	1.04	0.025		C 6 - C 7	π	C 7 - H 34	π*	0.81	1	0.025		C 4 - H 28	π	C 5 - H 29	π*	0.59	0.9	0.021
C 4 - C 22	π	C 22 - H 45	π*	0.61	1.02	0.022		C 6 - C 7	π	C 8 - H 36	π*	0.97	0.97	0.027		C 5 - C 6	π	C 4	σ*	0.52	1.52	0.025
C 4 - H 32	π	C 3 - C 4	π*	0.93	0.92	0.026		C 6 - C 7	π	C 9 - H 39	π*	1.27	1	0.032		C 5 - C 6	π	C 4	σ*	0.69	1.51	0.029
C 4 - H 32	π	C 3 - C 7	π*	2.17	0.87	0.039		C 6 - C 9	π	C 3	σ*	1.03	1.42	0.034		C 5 - C 6	π	C 9	σ*	0.57	1.47	0.026
C 4 - H 32	π	C 5 - O 6	π*	2.61	0.76	0.04		C 6 - C 9	π	C 3	σ*	0.58	1.52	0.027		C 5 - C 6	π	C 9	σ*	1.08	1.48	0.036
C 4 - H 32	π	C 21 - C 22	π*	2.4	0.93	0.042		C 6 - C 9	π	C 7	σ*	0.71	1.52	0.03		C 5 - C 6	π	C 4 - C 5	π*	0.78	0.97	0.025
C 5 - O 6	π	C 7	σ*	2.04	1.65	0.052		C 6 - C 9	π	C 3 - C 4	π*	2.1	1.01	0.041		C 5 - C 6	π	C 4 - H 28	π*	1.47	1.01	0.034
C 5 - O 6	π	C 7	σ*	0.86	1.83	0.036		C 6 - C 9	π	C 3 - C 6	π*	0.99	0.96	0.028		C 5 - C 6	π	C 5 - C 9	π*	0.82	0.96	0.025
C 5 - O 6	π	C 12	σ*	0.65	1.57	0.029		C 6 - C 9	π	C 6 - C 7	π*	0.77	0.97	0.024		C 5 - C 6	π	C 6 - C 7	π*	0.65	0.96	0.022
C 5 - O 6	π	C 2 - C 3	π*	0.55	1.19	0.023		C 6 - C 9	π	C 7 - H 34	π*	1.89	0.99	0.039		C 5 - C 6	π	C 6 - H 30	π*	0.61	0.98	0.022
C 5 - O 6	π	C 4 - H 32	π*	0.8	1.29	0.029		C 6 - C 9	π	C 9 - C 10	π*	0.86	0.95	0.026		C 5 - C 6	π	C 6 - H 31	π*	0.51	0.98	0.02
C 5 - O 6	π	C 5 - C 12	π*	0.66	1.25	0.026		C 6 - C 9	π	C 9 - H 38	π*	0.59	0.98	0.021		C 5 - C 6	π	C 7 - H 32	π*	1.07	0.96	0.029
C 5 - O 6	π	C 7 - H 33	π*	1.61	1.27	0.04		C 6 - C 9	π	C 9 - H 39	π*	0.56	1	0.021		C 5 - C 6	π	C 9 - C 10	π*	2.12	1.02	0.041
C 5 - O 6	π	C 8 - O 11	π*	1.96	0.78	0.036		C 6 - C 9	π	C 10 - C 16	π*	1.51	1.01	0.035		C 5 - C 9	π	C 4	σ*	0.89	1.51	0.033
C 5 - O 6	π	C 12 - N 13	π*	2.24	1.12	0.045		C 6 - H 33	π	C 9	σ*	0.8	1.27	0.029		C 5 - C 9	π	C 6	σ*	1.28	1.32	0.037
C 5 - C 8	π	C 4	σ*	1.15	1.57	0.038		C 6 - H 33	π	C 3 - H 29	π*	3.15	0.86	0.047		C 5 - C 9	π	C 10	σ*	1.24	1.37	0.037
C 5 - C 8	π	O 6	σ*	0.58	1.87	0.03		C 6 - H 33	π	C 7 - H 35	π*	3.14	0.84	0.046		C 5 - C 9	π	C 4 - C 5	π*	0.93	0.97	0.027
C 5 - C 8	π	O 11	σ*	0.79	1.75	0.033		C 6 - H 33	π	C 9 - H 38	π*	2.33	0.86	0.04		C 5 - C 9	π	C 4 - H 27	π*	1.82	0.98	0.038
C 5 - C 8	π	C 12	σ*	0.65	1.43	0.027		C 6 - H 33	π	C 9 - H 39	π*	0.79	0.87	0.024		C 5 - C 9	π	C 5 - C 6	π*	0.78	0.95	0.024
C 5 - C 8	π	C 4 - C 5	π*	1.37	0.99	0.033		C 7 - C 8	π	C 6	σ*	0.78	1.5	0.031		C 5 - C 9	π	C 5 - H 29	π*	0.56	1.01	0.021
C 5 - C 8	π	C 4 - C 22	π*	1.57	1	0.036		C 7 - C 8	π	C 3 - C 6	π*	2.54	0.98	0.045		C 5 - C 9	π	C 6 - C 7	π*	2.1	0.96	0.04
C 5 - C 8	π	C 5 - C 12	π*	1.69	1.1	0.039		C 7 - C 8	π	C 6 - C 7	π*	0.92	0.99	0.027		C 5 - C 9	π	C 9 - C 10	π*	1.4	1.02	0.034
C 5 - C 8	π	O 6 - C 7	π*	1.41	0.96	0.033		C 7 - C 8	π	C 8 - H 37	π*	0.58	1	0.021		C 5 - C 9	π	C 9 - C 12	π*	0.86	0.94	0.026
C 5 - C 8	π	C 8 - O 11	π*	0.74	1.16	0.026		C 7 - C 8	π	N 11 - C 13	π*	2.07	0.89	0.039		C 5 - C 9	π	C 9 - H 35	π*	0.6	0.98	0.022
C 5 - C 8	π	O 9 - C 10	π*	2.05	0.93	0.039		C 7 - H 34	π	C 6	σ*	0.8	1.27	0.029		C 5 - C 9	π	C 10 - C 11	π*	1.97	0.67	0.033
C 5 - C 8	π	C 12 - C 20	π*	2.66	1	0.046		C 7 - H 34	π	C 6 - C 9	π*	3.26	0.87	0.048		C 5 - C 9	π	C 10 - H 36	π*	1.08	1.08	0.031
C 5 - C 12	π	C 4	σ*	0.57	1.59	0.027		C 7 - H 34	π	C 8 - N 11	π*	3.81	0.76	0.048		C 5 - C 9	π	C 12 - H 40	π*	1.34	0.97	0.032
C 5 - C 12	π	O 6	σ*	0.73	1.84	0.033		C 7 - H 34	π	C 8 - H 37	π*	0.94	0.88	0.026		C 5 - H 29	π	C 3 - C 4	π*	3.56	0.82	0.048
C 5 - C 12	π	C 8	σ*	1.2	1.49	0.038		C 7 - H 35	π	C 6	σ*	0.7	1.37	0.028		C 5 - H 29	π	C 4 - H 28	π*	0.52	0.88	0.019
C 5 - C 12	π	N 13	σ*	0.58	1.74	0.029		C 7 - H 35	π	C 8	σ*	0.55	1.26	0.024		C 5 - H 29	π	C 6 - H 30	π*	3.31	0.85	0.048
C 5 - C 12	π	C 20	σ*	1.48	1.73	0.046		C 7 - H 35	π	C 6 - H 33	π*	3.01	0.92	0.047		C 5 - H 29	π	C 9 - C 12	π*	3.62	0.82	0.049
C 5 - C 12	π	C 3 - C 4	π*	0.86	1.08	0.027		C 7 - H 35	π	C 8 - H 36	π*	0.9	0.86	0.025		C 6 - C 7	π	C 5	σ*	0.87	1.46	0.032
C 5 - C 12	π	C 4 - C 5	π*	2.29	1	0.043		C 7 - H 35	π	C 8 - H 37	π*	1.68	0.88	0.034		C 6 - C 7	π	O 8	σ*	0.57	1.87	0.029
C 5 - C 12	π	C 5 - C 8	π*	2.09	1.01	0.041		C 8 - N 11	π	C 10	σ*	1.01	1.59	0.036		C 6 - C 7	π	C 5 - C 6	π*	0.89	0.98	0.027
C 5 - C 12	π	O 6 - C 7	π*	0.97	0.96	0.028		C 8 - N 11	π	O 12	σ*	0.88	1.86	0.036		C 6 - C 7	π	C 5 - C 9	π*	2.06	0.99	0.04
C 5 - C 12	π	C 8 - O 9	π*	2.86	0.91	0.046		C 8 - N 11	π	C 13	σ*	1.31	1.61	0.041		C 6 - C 7	π	O 8 - H 34	π*	1.61	0.97	0.035
C 5 - C 12	π	C 12 - N 13	π*	0.52	0.98	0.02		C 8 - N 11	π	C 7 - H 34	π*	0.53	1.14	0.022		C 6 - H 30	π	C 5	σ*	0.7	1.34	0.027
C 5 - C 12	π	C 12 - C 20	π*	2.05	1.01	0.041		C 8 - N 11	π	C 10 - N 11	π*	1.47	1.01	0.035		C 6 - H 30	π	C 5 - H 29	π*	2.51	0.92	0.043
C 5 - C 12	π	C 12 - H 37	π*	1.36	1.15	0.035		C 8 - N 11	π	C 10 - C 16	π*	1.82	1.16	0.041		C 6 - H 30	π	C 7 - O 8	π*	3.77	0.8	0.049
C 5 - C 12	π	N 13 - C 14	π*	1.75	1.03	0.038		C 8 - N 11	π	N 11 - C 13	π*	1.39	1.01	0.034		C 6 - H 31	π	C 5	σ*	0.55	1.26	0.024
C 5 - C 12	π	C 19 - C 20	π*	0.85	1.08	0.027		C 8 - N 11	π	C 13 - C 14	π*	1.7	1.1	0.039		C 6 - H 31	π	C 4 - C 5	π*	3.9	0.87	0.052
O 6 - C 7	π	C 5	σ*	1.99	1.75	0.053		C 8 - H 36	π	C 6 - C 7	π*	2.65	0.89	0.043		C 6 - H 31	π	C 7 - H 32	π*	0.56	0.85	0.019
O 6 - C 7	π	C 7	σ*	0.58	1.67	0.028		C 8 - H 36	π	C 7 - H 35	π*	0.98	0.89	0.026		C 6 - H 31	π	C 7 - H 33	π*	2.83	0.85	0.044
O 6 - C 7	π	C 2 - C 3	π*	1.95	1.21	0.043		C 8 - H 36	π	N 11 - O 12	π*	2.73	0.82	0.042		C 7 - O 8	π	C 6 - H 30	π*	1.18	1.24	0.034
O 6 - C 7	π	C 5 - C 8	π*	1.66	1.16	0.04		C 8 - H 36	π	C 13 - C 14	π*	0.6	0.87	0.021		C 7 - H 32	π	O 8	σ*	0.52	1.59	0.026
O 6 - C 7	π	C 5 - C 12	π*	0.69	1.26	0.027		C 8 - H 37	π	C 7 - H 34	π*	0.88	0.9	0.025		C 7 - H 32	π	C 5 - C 6	π*	3.63	0.87	0.05
C 7 - N 23	π	C 3	σ*	0.76	1.62	0.031		C 8 - H 37	π	C 7 - H 35	π*	2.04	0.88	0.038		C 7 - H 32	π	C 6 - H 31	π*	0.63	0.89	0.021
C 7 - N 23	π	C 21	σ*	0.91	1.77	0.036		C 8 - H 37	π	C 10 - N 11	π*	3.38	0.77	0.046		C 7 - H 33	π	C 6	σ*	0.79	1.29	0.029
C 7 - N 23	π	C 24	σ*	0.95	1.94	0.039		C 8 - H 37	π	N 11 - O 12	π*	0.83	0.81	0.023		C 7 - H 33	π	C 6 - H 31	π*	2.54	0.9	0.043
C 7 - N 23	π	C 24	σ*	0.75	1.73	0.032		C 9 - C 10	π	C 16	σ*	1.67	1.4	0.043		O 8 - H 34	π	C 7	σ*	0.55	1.89	0.029
C 7 - N 23	π	C 3 - C 7	π*	0.59	1.08	0.023		C 9 - C 10	π	C 3 - C 6	π*	1.72	0.97	0.037		O 8 - H 34	π	C 7	σ*	0.79	1.61	0.032
C 7 - N 23	π	C 3 - H 31	π*	1.3	1.19	0.035		C 9 - C 10	π	C 6 - C 9	π*	0.97	0.99	0.028		O 8 - H 34	π	C 6 - C 7	π*	3.43	1.06	0.054
C 7 - N 23	π	C 5 - O 6	π*	0.72	0.97	0.024		C 9 - C 10	π	C 10 - C 16	π*	1.9	1.03	0.039		O 8 - H 34	π	C 7 - H 32	π*	0.57	1.06	0.022
C 7 - N 23	π	C 21 - N 23	π*	0.56	1.02	0.021		C 9 - C 10	π	C 10 - H 40	π*	0.54	0.98	0.021		O 8 - H 34	π	C 7 - H 33	π*	0.61	1.05	0.023
C 7 - N 23	π	C 21 - H 43	π*	0.9	1.19	0.029		C 9 - C 10	π	N 11 - C 13	π*	2.85	0.88	0.045		C 9 - C 10	π	C 5	σ*	0.65	1.45	0.028
C 7 - N 23	π	N 23 - C 24	π*	0.67	1.09	0.024		C 9 - C 10	π	C 15 - C 16	π*	2.17	1.28	0.047		C 9 - C 10	π	C 11	σ*	2	1.59	0.051
C 7 - N 23	π	C 24 - H 47	π*	0.68	1.15	0.025		C 9 - C 10	π	C 15 - C 16	π*	1.1	0.67	0.026		C 9 - C 10	π	C 11	σ*	0.59	2.16	0.032
C 7 - H 33	π	C 3 - C 4	π*	1.68	0.94	0.036		C 9 - H 38	π	C 6 - H 33	π*	2.19	0.91	0.04		C 9 - C 10	π	C 12	σ*	1.43	1.46	0.041
C 7 - H 33	π	C 3 - C 7	π*	0.7	0.89	0.022		C 9 - H 38	π	C 10 - N 11	π*	4.38	0.75	0.052		C 9 - C 10	π	C 5 - C 6	π*	2.12	0.97	0.041
C 7 - H 33	π	C 5 - O 6	π*	3.12	0.78	0.044		C 9 - H 38	π	C 10 - H 40	π*	0.87	0.86	0.024		C 9 - C 10	π	C 5 - C 9	π*	1.52	0.98	0.034
C 7 - H 33	π	C 21 - N 23	π*	5.15	0.83	0.059		C 9 - H 39	π	C 6 - C 7	π*	2.99	0.85	0.045		C 9 - C 10	π	C 9 - C 12	π*	0.94	0.96	0.027
C 8 - O 9	π	C 5	σ*	0.83	1.78	0.034		C 9 - H 39	π	C 6 - H 33	π*	0.92	0.9	0.026		C 9 - C 10	π	C 9 - H 35	π*	0.56	1	0.021
C 8 - O 9	π	C 10	σ*	1.14	1.82	0.041		C 9 - H 39	π	C 10 - H 40	π*	2.16	0.85	0.038		C 9 - C 10	π	C 10 - C 11	π*	2.32	1.26	0.049
C 8 - O 9	π	C 5 - C 12	π*	0.9	1.29	0.031		C 10 - N 11	π	C 8	σ*	0.78	1.51	0.031		C 9 - C 10	π	C 11 - H 38	π*	2.35	1.06	0.045
C 8 - O 9	π	C 10 - H 36	π*	0.94	1.26	0.031		C 10 - N 11	π	C 8	σ*	0.82	1.5	0.031		C 9 - C 10	π	C 12 - H 39	π*	1.38	0.98	0.033
C 8 - O 11	π	C 5	σ*	1.15	1.97	0.042		C 10 - N 11	π	O 12	σ*	0.88	1.83	0.036		C 9 - C 12	π	N 2	σ*	0.65	1.84	0.031
C 8 - O 11	π	C 8	σ*	1.83	1.86	0.052		C 10 - N 11	π	C 13	σ*	1.38	1.55	0.041		C 9 - C 12	π	C 10	σ*	1.62	1.56	0.045
C 8 - O 11	π	C 4 - C 5	π*	0.8	1.36	0.03		C 10 - N 11	π	C 16	σ*	0.69	1.89	0.032		C 9 - C 12	π	N 2 - C 16	π*	2.51	0.88	0.042
C 8 - O 11	π	C 5 - C 8	π*	1.32	1.37	0.039		C 10 - N 11	π	C 8 - N 11	π*	1.18	1.01	0.031		C 9 - C 12	π	C 5 - C 9	π*	1.04	0.97	0.028
C 8 - O 11	π	C 4 - C 5	π*	0.72	0.72	0.02		C 10 - N 11	π	C 8 - H 37	π*	0.82	1.13	0.027		C 9 - C 12	π	C 5 - H 29	π*	1.6	1.03	0.036
C 8 - O 11	π	C 5 - O 6	π*	3.55	0.65	0.043		C 10 - N 11	π	C 9 - H 38	π*	0.59	1.13	0.023		C 9 - C 12	π	C 9 - C 10	π*	0.95	1.04	0.028
O 9 - C 10	π	C 8	σ*	0.8	1.65	0.033		C 10 - N 11	π	C 10 - C 16	π*	0.86	1.16	0.028		C 9 - C 12	π	C 10 - C 11	π*	2.19	1.26	0.047
O 9 - C 10	π	C 5 - C 8	π*	2.63	1.16	0.05		C 10 - N 11	π	N 11 - C 13	π*	1.36	1.01	0.033		C 9 - C 12	π	C 12 - H 40	π*	0.58	0.99	0.022
O 9 - C 10	π	C 8 - O 11	π*	0.88	0.8	0.025		C 10 - N 11	π	C 13 - H 41	π*	1.01	1.12	0.03		C 9 - H 35	π	N 2 - C 12	π*	4.72	0.75	0.053
C 10 - H 36	π	C 8 - O 9	π*	3.38	0.79	0.047		C 10 - N 11	π	C 16 - N 17	π*	2.8	1.13	0.05		C 9 - H 35	π	C 4 - C 5	π*	3.27	0.86	0.047
C 12 - N 13	π	C 5	σ*	0.98	1.63	0.036		C 10 - C 16	π	C 9	σ*	0.73	1.45	0.029		C 9 - H 35	π	C 10 - C 11	π*	2.39	0.56	0.033
C 12 - N 13	π	C 14	σ*	1.33	1.99	0.046		C 10 - C 16	π	C 9	σ*	0.62	1.27	0.025		C 9 - H 35	π	C 10 - H 36	π*	2.27	0.97	0.042
C 12 - N 13	π	C 5 - O 6	π*	3.76	0.95	0.054		C 10 - C 16	π	C 15	σ*	1.36	2.6	0.054		C 9 - H 35	π	C 12 - H 39	π*	0.64	0.85	0.021
C 12 - N 13	π	C 5 - C 12	π*	0.83	1.14	0.028		C 10 - C 16	π	N 17	σ*	0.69	2.09	0.034		C 10 - C 11	π	C 9	σ*	2.05	1.59	0.051
C 12 - N 13	π	C 12 - C 20	π*	0.59	1.03	0.022		C 10 - C 16	π	H 40	σ*	0.58	1.13	0.023		C 10 - C 11	π	C 9 - C 10	π*	2.24	1.14	0.045
C 12 - N 13	π	N 13 - C 14	π*	0.84	1.05	0.027		C 10 - C 16	π	C 6 - C 9	π*	1.62	1.02	0.036		C 10 - C 11	π	C 9 - C 12	π*	1.9	1.06	0.04
C 12 - N 13	π	C 14 - C 15	π*	4.41	1.34	0.069		C 10 - C 16	π	C 8 - N 11	π*	2.44	0.92	0.042		C 10 - C 11	π	C 10 - H 36	π*	1.26	1.2	0.035
C 12 - N 13	π	C 14 - C 15	π*	0.84	0.74	0.024		C 10 - C 16	π	C 9 - C 10	π*	1.92	1.01	0.039		C 10 - C 11	π	C 11 - H 37	π*	0.98	1.15	0.03
C 12 - N 13	π	C 20 - C 25	π*	2.06	1.06	0.042		C 10 - C 16	π	C 10 - H 40	π*	0.71	1.02	0.024		C 10 - C 11	π	C 11 - H 38	π*	1.17	1.16	0.033
C 12 - C 20	π	C 5	σ*	0.97	1.63	0.036		C 10 - C 16	π	C 15 - C 16	π*	4.67	1.31	0.07		C 10 - C 11	π	C 5 - C 9	π*	2.87	0.64	0.038
C 12 - C 20	π	C 5	σ*	0.5	1.77	0.027		C 10 - C 16	π	C 15 - C 25	π*	2.78	1.16	0.051		C 10 - C 11	π	C 9 - H 35	π*	1.76	0.67	0.031
C 12 - C 20	π	C 19	σ*	1.06	1.64	0.038		C 10 - C 16	π	N 17 - C 18	π*	1.28	1.06	0.033		C 10 - H 36	π	C 9	σ*	0.74	1.37	0.028
C 12 - C 20	π	C 19	σ*	0.52	2.01	0.029		C 10 - H 40	π	C 9	σ*	0.88	1.31	0.03		C 10 - H 36	π	C 9	σ*	0.69	1.37	0.028
C 12 - C 20	π	C 21	σ*	0.6	1.63	0.028		C 10 - H 40	π	C 16	σ*	0.55	1.29	0.024		C 10 - H 36	π	C 11	σ*	0.72	1.47	0.029
C 12 - C 20	π	C 21	σ*	0.55	1.79	0.028		C 10 - H 40	π	C 9 - H 38	π*	0.66	0.89	0.022		C 10 - H 36	π	C 5 - C 9	π*	0.9	0.86	0.025
C 12 - C 20	π	C 25	σ*	1.18	1.44	0.037		C 10 - H 40	π	C 9 - H 39	π*	2.26	0.91	0.041		C 10 - H 36	π	C 9 - H 35	π*	0.83	0.88	0.024
C 12 - C 20	π	C 5 - C 8	π*	3.84	0.91	0.053		C 10 - H 40	π	N 11 - O 12	π*	3.56	0.81	0.048		C 10 - H 36	π	C 10 - C 11	π*	1.31	1.14	0.035
C 12 - C 20	π	C 5 - C 12	π*	2.66	1.02	0.047		C 10 - H 40	π	C 15 - C 16	π*	0.75	1.17	0.027		C 10 - H 36	π	C 11 - H 37	π*	4.97	0.93	0.061
C 12 - C 20	π	C 12 - H 37	π*	0.72	1.05	0.025		C 10 - H 40	π	C 15 - C 16	π*	4.83	0.57	0.05		C 10 - H 36	π	C 11 - H 38	π*	0.96	0.94	0.027
C 12 - C 20	π	N 13 - H 38	π*	1.92	1.02	0.04		N 11 - O 12	π	C 8	σ*	1.13	1.58	0.038		C 11 - H 37	π	C 10	σ*	2.19	1.31	0.048
C 12 - C 20	π	C 18 - C 19	π*	4.65	1.22	0.068		N 11 - O 12	π	C 10	σ*	1.05	1.66	0.037		C 11 - H 37	π	C 10	σ*	1.17	1.29	0.035
C 12 - C 20	π	C 18 - C 19	π*	1.07	0.62	0.024		N 11 - O 12	π	N 11	σ*	0.61	2.02	0.032		C 11 - H 37	π	C 10 - C 11	π*	0.97	1.16	0.03
C 12 - C 20	π	C 19 - C 20	π*	0.93	0.99	0.027		N 11 - O 12	π	C 13	σ*	0.88	1.62	0.034		C 11 - H 37	π	C 10 - H 36	π*	4.39	1	0.059
C 12 - C 20	π	C 20 - C 21	π*	1.18	0.94	0.03		N 11 - O 12	π	C 8 - N 11	π*	1.02	1.08	0.03		C 11 - H 38	π	C 10	σ*	1.52	1.45	0.042
C 12 - C 20	π	C 20 - C 25	π*	1.28	0.94	0.031		N 11 - O 12	π	C 8 - H 36	π*	0.98	1.18	0.03		C 11 - H 38	π	C 10	σ*	0.77	1.48	0.03
C 12 - C 20	π	C 21 - H 43	π*	1.77	1.05	0.039		N 11 - O 12	π	C 10 - N 11	π*	1.23	1.08	0.033		C 11 - H 38	π	C 9 - C 10	π*	6.47	0.93	0.069
C 12 - C 20	π	C 25 - H 48	π*	0.58	1.03	0.022		N 11 - O 12	π	C 10 - H 40	π*	1.18	1.18	0.033		C 11 - H 38	π	C 10 - C 11	π*	1.34	1.16	0.035
C 12 - C 20	π	C 25 - H 49	π*	0.91	1.02	0.027		N 11 - O 12	π	N 11 - C 13	π*	1.01	1.08	0.03		C 11 - H 38	π	C 10 - H 36	π*	0.82	1	0.026
C 12 - H 37	π	C 5	σ*	0.63	1.7	0.029		N 11 - O 12	π	C 13 - H 42	π*	1.17	1.18	0.033		C 12 - H 39	π	C 9	σ*	0.54	1.39	0.025
C 12 - H 37	π	N 13	σ*	0.55	1.58	0.026		N 11 - C 13	π	C 8	σ*	1.12	1.5	0.037		C 12 - H 39	π	O 1 - N 2	π*	3.46	0.82	0.048
C 12 - H 37	π	C 20	σ*	0.79	1.54	0.031		N 11 - C 13	π	C 10	σ*	0.84	1.69	0.034		C 12 - H 39	π	C 9 - C 10	π*	2.99	0.94	0.047
C 12 - H 37	π	C 4 - C 5	π*	3.65	0.83	0.049		N 11 - C 13	π	O 12	σ*	0.66	1.87	0.031		C 12 - H 39	π	C 9 - H 35	π*	0.65	0.91	0.022
C 12 - H 37	π	C 5 - C 12	π*	1	0.94	0.028		N 11 - C 13	π	C 7 - C 8	π*	1.47	1.1	0.036		C 12 - H 40	π	N 2 - C 3	π*	3.68	0.78	0.048
C 12 - H 37	π	C 12 - C 20	π*	0.58	0.84	0.02		N 11 - C 13	π	C 8 - N 11	π*	1.38	1.01	0.034		C 12 - H 40	π	C 5 - C 9	π*	3.29	0.88	0.048
C 12 - H 37	π	C 20 - C 21	π*	2.94	0.87	0.045		N 11 - C 13	π	C 9 - C 10	π*	1.74	1.1	0.039		C 13 - C 14	π	C 3	σ*	0.87	1.58	0.033
N 13 - C 14	π	C 12	σ*	0.55	1.49	0.026		N 11 - C 13	π	C 10 - N 11	π*	1.43	1.01	0.034		C 13 - C 14	π	C 17	σ*	1.13	2.21	0.045
N 13 - C 14	π	C 12	σ*	0.52	1.85	0.028		N 11 - C 13	π	C 14 - H 44	π*	0.68	1.12	0.025		C 13 - C 14	π	C 17	σ*	0.57	3.04	0.037
N 13 - C 14	π	C 15	σ*	0.87	1.89	0.036		C 13 - C 14	π	C 15	σ*	1.28	1.81	0.043		C 13 - C 14	π	N 25	σ*	0.54	1.83	0.028
N 13 - C 14	π	C 5 - C 12	π*	2.47	1.16	0.048		C 13 - C 14	π	C 8 - N 11	π*	2.51	0.88	0.042		C 13 - C 14	π	C 3 - C 4	π*	1.26	1.07	0.033
N 13 - C 14	π	C 12 - N 13	π*	0.89	1.03	0.027		C 13 - C 14	π	C 13 - H 41	π*	0.56	1	0.021		C 13 - C 14	π	C 3 - C 13	π*	4.06	1.13	0.061
N 13 - C 14	π	C 14 - C 15	π*	2.25	1.37	0.05		C 13 - C 14	π	C 14 - C 15	π*	1.23	1.06	0.032		C 13 - C 14	π	C 13 - N 25	π*	1.83	1.1	0.04
N 13 - C 14	π	C 15 - C 16	π*	2.05	1.11	0.043		C 13 - C 14	π	C 15 - C 25	π*	4.11	1.13	0.061		C 13 - C 14	π	C 14 - C 15	π*	4.1	1.16	0.062
N 13 - C 14	π	C 18 - C 19	π*	2	1.37	0.047		C 13 - H 41	π	C 10 - N 11	π*	3.65	0.78	0.048		C 13 - C 14	π	C 14 - C 17	π*	4.21	1.24	0.064
N 13 - H 38	π	C 12	σ*	0.65	1.53	0.028		C 13 - H 41	π	C 14 - C 15	π*	2.52	0.95	0.044		C 13 - C 14	π	C 17 - C 18	π*	4.42	1.4	0.07
N 13 - H 38	π	C 12 - C 20	π*	2.54	0.97	0.045		C 13 - H 41	π	C 14 - H 43	π*	0.72	0.91	0.023		C 13 - C 14	π	N 25 - H 51	π*	2.81	1.06	0.049
N 13 - H 38	π	C 14 - C 15	π*	0.72	0.68	0.021		C 13 - H 42	π	C 14	σ*	0.79	1.32	0.029		C 13 - C 14	π	C 17	σ*	1.12	1.57	0.039
N 13 - H 38	π	C 14 - C 19	π*	2.35	1.08	0.045		C 13 - H 42	π	N 11 - O 12	π*	3.37	0.82	0.047		C 13 - C 14	π	N 25	σ*	1.26	1.02	0.033
C 14 - C 15	π	C 16	σ*	0.89	1.83	0.036		C 13 - H 42	π	C 14 - H 43	π*	2.44	0.91	0.042		C 13 - C 14	π	N 2 - C 3	π*	0.69	0.53	0.017
C 14 - C 15	π	C 16	σ*	0.76	1.99	0.035		C 13 - H 42	π	C 14 - H 44	π*	0.58	0.9	0.02		C 13 - C 14	π	C 3 - C 4	π*	1.45	0.62	0.028
C 14 - C 15	π	C 19	σ*	0.53	1.81	0.028		C 14 - C 15	π	C 13	σ*	0.63	1.43	0.027		C 13 - C 14	π	C 3 - H 26	π*	3.62	0.63	0.044
C 14 - C 15	π	C 19	σ*	0.64	2.18	0.033		C 14 - C 15	π	C 16	σ*	0.68	2.05	0.033		C 13 - C 14	π	C 13 - C 14	π*	1.09	0.33	0.017
C 14 - C 15	π	H 39	σ*	0.61	1.19	0.024		C 14 - C 15	π	C 25	σ*	0.52	2.12	0.03		C 13 - C 14	π	C 15 - H 41	π*	2.44	0.65	0.037
C 14 - C 15	π	C 12 - N 13	π*	1.02	1.06	0.029		C 14 - C 15	π	C 25	σ*	0.94	2.95	0.047		C 13 - C 14	π	C 15 - H 42	π*	3.5	0.66	0.044
C 14 - C 15	π	N 13 - C 14	π*	1.87	1.1	0.041		C 14 - C 15	π	C 13 - C 14	π*	0.76	0.99	0.025		C 13 - C 14	π	C 17 - C 18	π*	18.2	0.33	0.072
C 14 - C 15	π	C 14 - C 19	π*	4.45	1.19	0.065		C 14 - C 15	π	C 13 - H 41	π*	1.18	1.01	0.031		C 13 - N 25	π	C 24	σ*	1.73	2.46	0.058
C 14 - C 15	π	C 15 - C 16	π*	1.82	1.14	0.041		C 14 - C 15	π	C 14 - H 43	π*	0.65	1.02	0.023		C 13 - N 25	π	C 24	σ*	0.54	1.87	0.029
C 14 - C 15	π	C 15 - H 39	π*	2.08	1.21	0.045		C 14 - C 15	π	C 14 - H 44	π*	0.66	1.01	0.023		C 13 - N 25	π	N 2 - C 3	π*	1.18	1.02	0.031
C 14 - C 15	π	C 16 - H 40	π*	0.99	1.23	0.031		C 14 - C 15	π	C 15 - C 16	π*	5.26	1.29	0.074		C 13 - N 25	π	C 3 - C 13	π*	1.04	1.17	0.031
C 14 - C 15	π	C 19 - C 20	π*	1.46	1.16	0.037		C 14 - C 15	π	C 15 - C 25	π*	2.93	1.14	0.052		C 13 - N 25	π	C 13 - C 14	π*	2.47	1.42	0.053
C 14 - C 15	π	C 16	σ*	0.75	1.61	0.033		C 14 - C 15	π	C 16 - N 17	π*	3.6	1.01	0.054		C 13 - N 25	π	C 14 - C 15	π*	3.6	1.19	0.059
C 14 - C 15	π	N 13 - H 38	π*	0.62	0.72	0.02		C 14 - C 15	π	C 18 - C 25	π*	1.15	1.14	0.032		C 13 - N 25	π	C 23 - C 24	π*	3.95	1.43	0.067
C 14 - C 15	π	C 16 - C 17	π*	11.76	0.31	0.054		C 14 - H 43	π	C 15	σ*	0.78	1.21	0.028		C 13 - N 25	π	C 24 - N 25	π*	1.01	1.16	0.031
C 14 - C 15	π	C 18 - C 19	π*	12.06	0.32	0.056		C 14 - H 43	π	C 13 - H 41	π*	0.67	0.86	0.022		C 14 - C 15	π	C 13	σ*	0.63	2	0.032
C 14 - C 19	π	C 12	σ*	0.82	1.75	0.034		C 14 - H 43	π	C 13 - H 42	π*	2.34	0.84	0.04		C 14 - C 15	π	C 16	σ*	0.55	1.43	0.025
C 14 - C 19	π	C 15	σ*	1.32	1.78	0.044		C 14 - H 43	π	C 15 - C 16	π*	1.64	1.14	0.039		C 14 - C 15	π	C 17	σ*	0.52	2.12	0.03
C 14 - C 19	π	C 15	σ*	1.2	2.01	0.044		C 14 - H 43	π	C 15 - C 16	π*	4.54	0.54	0.047		C 14 - C 15	π	C 17	σ*	0.94	2.94	0.047
C 14 - C 19	π	C 18	σ*	0.79	1.75	0.033		C 14 - H 44	π	C 15	σ*	0.72	1.22	0.027		C 14 - C 15	π	C 13 - C 14	π*	5.17	1.29	0.073
C 14 - C 19	π	C 18	σ*	0.95	1.91	0.038		C 14 - H 44	π	N 11 - C 13	π*	4.17	0.76	0.05		C 14 - C 15	π	C 13 - N 25	π*	3.6	1	0.054
C 14 - C 19	π	C 20	σ*	1.99	1.66	0.052		C 14 - H 44	π	C 13 - H 42	π*	0.68	0.85	0.022		C 14 - C 15	π	C 14 - C 17	π*	2.87	1.14	0.051
C 14 - C 19	π	C 5 - C 12	π*	0.93	1.06	0.028		C 14 - H 44	π	C 15 - C 16	π*	2.92	1.15	0.052		C 14 - C 15	π	C 15 - C 16	π*	0.72	0.98	0.024
C 14 - C 19	π	N 13 - H 38	π*	1.62	1.06	0.037		C 14 - H 44	π	C 15 - C 16	π*	2.99	0.55	0.039		C 14 - C 15	π	C 15 - H 41	π*	0.64	1.01	0.023
C 14 - C 19	π	C 14 - C 15	π*	4.4	1.27	0.067		C 15 - C 16	π	C 10	σ*	0.83	1.63	0.033		C 14 - C 15	π	C 15 - H 42	π*	0.66	1.02	0.023
C 14 - C 19	π	C 15 - H 39	π*	3.01	1.08	0.051		C 15 - C 16	π	N 17	σ*	0.53	1.84	0.028		C 14 - C 15	π	C 16 - H 43	π*	1.09	1	0.03
C 14 - C 19	π	C 18 - C 19	π*	3.85	1.27	0.063		C 15 - C 16	π	C 25	σ*	1.11	2.22	0.045		C 14 - C 15	π	C 17 - C 24	π*	1.15	1.15	0.033
C 14 - C 19	π	C 18 - H 42	π*	3.03	1.08	0.051		C 15 - C 16	π	C 25	σ*	0.58	3.04	0.038		C 14 - C 17	π	C 13	σ*	0.98	1.78	0.038
C 14 - C 19	π	C 19 - C 20	π*	1.3	1.03	0.033		C 15 - C 16	π	C 9 - C 10	π*	1.15	1.08	0.031		C 14 - C 17	π	C 18	σ*	1.12	2.03	0.043
C 14 - C 19	π	C 20 - C 21	π*	0.74	0.98	0.024		C 15 - C 16	π	C 10 - C 16	π*	4.21	1.14	0.062		C 14 - C 17	π	C 24	σ*	0.73	2.25	0.037
C 14 - C 19	π	C 20 - C 25	π*	2.2	0.98	0.042		C 15 - C 16	π	C 14 - C 15	π*	4.2	1.16	0.062		C 14 - C 17	π	C 3 - C 13	π*	6.31	1.04	0.073
C 15 - C 16	π	C 14	σ*	0.94	1.89	0.038		C 15 - C 16	π	C 15 - C 25	π*	4.22	1.24	0.064		C 14 - C 17	π	C 13 - C 14	π*	4.23	1.29	0.066
C 15 - C 16	π	C 14	σ*	0.62	2.01	0.032		C 15 - C 16	π	C 16 - N 17	π*	1.85	1.1	0.04		C 14 - C 17	π	C 13 - N 25	π*	0.89	1	0.027
C 15 - C 16	π	C 17	σ*	0.68	1.67	0.03		C 15 - C 16	π	N 17 - H 45	π*	2.82	1.07	0.049		C 14 - C 17	π	C 14 - C 15	π*	2.36	1.06	0.045
C 15 - C 16	π	C 17	σ*	1.48	1.84	0.047		C 15 - C 16	π	C 24 - C 25	π*	4.41	1.4	0.07		C 14 - C 17	π	C 15 - C 16	π*	1.15	0.98	0.03
C 15 - C 16	π	N 13 - C 14	π*	8.04	0.95	0.078		C 15 - C 16	π	N 17	σ*	1.28	1.02	0.033		C 14 - C 17	π	C 17 - C 18	π*	6.09	1.3	0.08
C 15 - C 16	π	C 14 - C 15	π*	2.84	1.25	0.053		C 15 - C 16	π	C 25	σ*	1.12	1.58	0.039		C 14 - C 17	π	C 17 - C 24	π*	2.05	1.14	0.043
C 15 - C 16	π	C 16 - C 17	π*	1.5	1.21	0.038		C 15 - C 16	π	C 9 - C 10	π*	1.53	0.62	0.028		C 14 - C 17	π	C 18 - C 19	π*	2.59	1.08	0.047
C 15 - C 16	π	C 17 - H 41	π*	2.83	1.07	0.049		C 15 - C 16	π	C 10 - H 40	π*	3.74	0.63	0.045		C 14 - C 17	π	C 23 - C 24	π*	3.46	1.3	0.06
C 15 - H 39	π	C 14	σ*	1.68	1.93	0.051		C 15 - C 16	π	C 14 - H 43	π*	3.61	0.66	0.045		C 14 - C 17	π	C 24 - N 25	π*	0.8	1.03	0.026
C 15 - H 39	π	C 16	σ*	0.92	1.61	0.034		C 15 - C 16	π	C 14 - H 44	π*	2.37	0.65	0.036		C 15 - C 16	π	C 14	σ*	1.24	1.81	0.043
C 15 - H 39	π	C 14 - C 15	π*	1.73	1.18	0.04		C 15 - C 16	π	C 15 - C 16	π*	1.13	0.33	0.018		C 15 - C 16	π	N 2 - C 12	π*	2.53	0.88	0.042
C 15 - H 39	π	C 14 - C 19	π*	6.29	0.97	0.07		C 15 - C 16	π	C 24 - C 25	π*	18.17	0.33	0.072		C 15 - C 16	π	C 14 - C 15	π*	1.18	1.05	0.032
C 15 - H 39	π	C 16 - C 17	π*	1.81	1.14	0.041		C 15 - C 25	π	C 16	σ*	0.96	1.77	0.037		C 15 - C 16	π	C 14 - C 17	π*	3.99	1.13	0.06
C 16 - C 17	π	C 15	σ*	0.55	1.88	0.029		C 15 - C 25	π	C 18	σ*	0.73	2.26	0.037		C 15 - C 16	π	C 16 - H 43	π*	0.55	0.99	0.021
C 16 - C 17	π	C 15	σ*	1.06	2.11	0.042		C 15 - C 25	π	C 24	σ*	1.11	2.03	0.043		C 15 - H 41	π	C 14	σ*	0.74	1.23	0.027
C 16 - C 17	π	C 18	σ*	0.58	1.85	0.029		C 15 - C 25	π	C 10 - C 16	π*	6.47	1.04	0.074		C 15 - H 41	π	N 2 - C 16	π*	3.98	0.76	0.049
C 16 - C 17	π	C 18	σ*	0.96	2.01	0.039		C 15 - C 25	π	C 13 - C 14	π*	1.1	0.98	0.03		C 15 - H 41	π	C 13 - C 14	π*	2.8	1.15	0.051
C 16 - C 17	π	C 15 - C 16	π*	1.34	1.11	0.034		C 15 - C 25	π	C 14 - C 15	π*	2.39	1.06	0.045		C 15 - H 41	π	C 13 - C 14	π*	3.15	0.56	0.04
C 16 - C 17	π	C 15 - H 39	π*	1.26	1.18	0.034		C 15 - C 25	π	C 15 - C 16	π*	4.28	1.29	0.067		C 15 - H 41	π	C 16 - H 44	π*	0.73	0.85	0.022
C 16 - C 17	π	C 16 - H 40	π*	1.31	1.2	0.035		C 15 - C 25	π	C 16 - N 17	π*	0.9	1.01	0.027		C 15 - H 42	π	C 14	σ*	0.79	1.22	0.028
C 16 - C 17	π	C 17 - C 18	π*	1.42	1.11	0.036		C 15 - C 25	π	N 17 - C 18	π*	0.81	1.03	0.026		C 15 - H 42	π	C 16	σ*	0.52	1.28	0.023
C 16 - C 17	π	C 17 - H 41	π*	1.36	1.2	0.036		C 15 - C 25	π	C 18 - C 19	π*	3.46	1.3	0.06		C 15 - H 42	π	C 13 - C 14	π*	1.74	1.14	0.04
C 16 - C 17	π	C 18 - H 42	π*	1.29	1.18	0.035		C 15 - C 25	π	C 18 - C 25	π*	2.03	1.14	0.043		C 15 - H 42	π	C 13 - C 14	π*	4.39	0.54	0.046
C 16 - C 17	π	C 15	σ*	0.73	0.89	0.024		C 15 - C 25	π	C 21 - C 24	π*	2.59	1.08	0.047		C 15 - H 42	π	C 16 - H 43	π*	0.76	0.86	0.023
C 16 - C 17	π	C 18	σ*	0.66	0.86	0.022		C 15 - C 25	π	C 24 - C 25	π*	6.06	1.3	0.08		C 15 - H 42	π	C 16 - H 44	π*	2.24	0.84	0.039
C 16 - C 17	π	C 14 - C 15	π*	8.91	0.31	0.048		C 16 - N 17	π	C 18	σ*	1.77	2.46	0.059		C 16 - H 43	π	N 2 - C 3	π*	3.5	0.78	0.047
C 16 - C 17	π	C 18 - C 19	π*	10.09	0.31	0.051		C 16 - N 17	π	C 18	σ*	0.56	1.86	0.029		C 16 - H 43	π	C 14 - C 15	π*	2.47	0.95	0.043
C 16 - H 40	π	C 15	σ*	1.14	1.69	0.039		C 16 - N 17	π	C 10 - N 11	π*	1.32	1.02	0.033		C 16 - H 43	π	C 15 - H 42	π*	0.82	0.91	0.024
C 16 - H 40	π	C 17	σ*	1.71	1.6	0.047		C 16 - N 17	π	C 10 - C 16	π*	1.04	1.17	0.031		C 16 - H 44	π	C 15	σ*	0.84	1.31	0.03
C 16 - H 40	π	C 14 - C 15	π*	1.97	1.18	0.043		C 16 - N 17	π	C 14 - C 15	π*	3.6	1.2	0.059		C 16 - H 44	π	O 1 - N 2	π*	3.33	0.82	0.047
C 16 - H 40	π	C 16 - C 17	π*	1.01	1.14	0.03		C 16 - N 17	π	C 15 - C 16	π*	2.48	1.42	0.053		C 16 - H 44	π	C 15 - H 41	π*	0.63	0.9	0.021
C 16 - H 40	π	C 17 - C 18	π*	5.44	0.92	0.063		C 16 - N 17	π	N 17 - C 18	π*	1.01	1.16	0.031		C 16 - H 44	π	C 15 - H 42	π*	2.25	0.91	0.04
C 16 - H 40	π	C 17 - H 41	π*	0.67	1.01	0.023		C 16 - N 17	π	C 18 - C 19	π*	3.97	1.43	0.067		C 17 - C 18	π	C 14	σ*	0.5	1.93	0.028
C 17 - C 18	π	C 16	σ*	0.63	1.68	0.029		N 17 - C 18	π	C 16	σ*	1.81	2.19	0.056		C 17 - C 18	π	C 14	σ*	1.1	2.68	0.049
C 17 - C 18	π	C 16	σ*	1.46	1.83	0.046		N 17 - C 18	π	C 19	σ*	0.8	2.09	0.037		C 17 - C 18	π	C 17	σ*	0.61	3.05	0.039
C 17 - C 18	π	C 19	σ*	1.56	1.66	0.046		N 17 - C 18	π	C 25	σ*	0.51	3.09	0.035		C 17 - C 18	π	C 19	σ*	1.28	1.98	0.045
C 17 - C 18	π	C 16 - C 17	π*	1.56	1.21	0.039		N 17 - C 18	π	C 10 - C 16	π*	4.8	1.18	0.067		C 17 - C 18	π	C 19	σ*	0.64	2.18	0.034
C 17 - C 18	π	C 16 - H 40	π*	2.78	1.08	0.049		N 17 - C 18	π	C 16 - N 17	π*	1.29	1.15	0.034		C 17 - C 18	π	H 45	σ*	0.53	1.19	0.023
C 17 - C 18	π	C 18 - C 19	π*	2.85	1.24	0.053		N 17 - C 18	π	C 18 - C 19	π*	2.84	1.44	0.057		C 17 - C 18	π	C 13 - C 14	π*	0.68	1.4	0.028
C 17 - C 18	π	C 19 - C 20	π*	6.94	1.01	0.075		N 17 - C 18	π	C 18 - C 25	π*	0.98	1.28	0.032		C 17 - C 18	π	C 14 - C 17	π*	6.48	1.25	0.08
C 17 - H 41	π	C 16	σ*	1.63	1.6	0.046		N 17 - C 18	π	C 19 - C 20	π*	1.77	1.23	0.042		C 17 - C 18	π	C 17 - C 24	π*	5.63	1.25	0.075
C 17 - H 41	π	C 18	σ*	1.07	1.66	0.038		N 17 - C 18	π	C 24 - C 25	π*	2.05	1.44	0.049		C 17 - C 18	π	C 18 - C 19	π*	2.58	1.19	0.049
C 17 - H 41	π	C 15 - C 16	π*	5.4	0.92	0.063		N 17 - H 45	π	C 16	σ*	0.99	2.09	0.041		C 17 - C 18	π	C 18 - H 45	π*	1.93	1.18	0.043
C 17 - H 41	π	C 16 - C 17	π*	1.05	1.13	0.031		N 17 - H 45	π	C 18	σ*	0.98	2.37	0.043		C 17 - C 18	π	C 19 - O 20	π*	2.63	1.05	0.047
C 17 - H 41	π	C 16 - H 40	π*	0.67	1	0.023		N 17 - H 45	π	C 15 - C 16	π*	1.59	1.33	0.041		C 17 - C 18	π	C 24 - N 25	π*	1.75	1.14	0.04
C 17 - H 41	π	C 18 - C 19	π*	1.96	1.17	0.043		N 17 - H 45	π	C 18 - C 25	π*	1.9	1.19	0.043		C 17 - C 18	π	C 14	σ*	0.87	0.99	0.028
C 18 - C 19	π	C 17	σ*	0.94	1.81	0.037		C 18 - C 19	π	N 17	σ*	0.98	2.19	0.041		C 17 - C 18	π	C 19	σ*	1.03	1.04	0.031
C 18 - C 19	π	C 17	σ*	0.84	1.99	0.037		C 18 - C 19	π	C 18	σ*	0.52	1.85	0.028		C 17 - C 18	π	C 24	σ*	0.76	1.49	0.032
C 18 - C 19	π	C 20	σ*	1.33	1.78	0.044		C 18 - C 19	π	C 20	σ*	0.91	2.06	0.039		C 17 - C 18	π	C 13 - C 14	π*	12.63	0.32	0.057
C 18 - C 19	π	N 13 - C 14	π*	1.31	1.1	0.034		C 18 - C 19	π	C 20	σ*	0.83	2.31	0.039		C 17 - C 18	π	C 19 - C 22	π*	14.44	0.3	0.06
C 18 - C 19	π	C 14 - C 19	π*	3.94	1.18	0.061		C 18 - C 19	π	C 25	σ*	0.93	3.07	0.048		C 17 - C 18	π	C 23 - C 24	π*	15	0.31	0.062
C 18 - C 19	π	C 17 - C 18	π*	2.06	1.13	0.043		C 18 - C 19	π	H 46	σ*	0.57	1.19	0.023		C 17 - C 24	π	C 13	σ*	0.63	2.01	0.032
C 18 - C 19	π	C 17 - H 41	π*	1.02	1.22	0.032		C 18 - C 19	π	C 15 - C 25	π*	1.38	1.26	0.037		C 17 - C 24	π	C 14	σ*	0.88	1.83	0.036
C 18 - C 19	π	C 18 - H 42	π*	1.91	1.2	0.043		C 18 - C 19	π	C 16 - N 17	π*	1.42	1.13	0.036		C 17 - C 24	π	C 14	σ*	0.75	2.59	0.04
C 18 - C 19	π	C 19 - C 20	π*	5.23	1.15	0.07		C 18 - C 19	π	N 17 - C 18	π*	2.76	1.15	0.05		C 17 - C 24	π	C 18	σ*	1.27	1.94	0.045
C 18 - C 19	π	C 14	σ*	0.61	1.08	0.024		C 18 - C 19	π	C 18 - C 25	π*	5.79	1.26	0.077		C 17 - C 24	π	C 18	σ*	0.64	4.86	0.05
C 18 - C 19	π	C 17	σ*	1.2	0.99	0.032		C 18 - C 19	π	C 19 - C 20	π*	2.5	1.21	0.049		C 17 - C 24	π	C 23	σ*	0.98	1.96	0.039
C 18 - C 19	π	C 12 - C 20	π*	0.62	0.6	0.018		C 18 - C 19	π	C 19 - H 46	π*	1.97	1.18	0.043		C 17 - C 24	π	C 23	σ*	1.2	2.23	0.047
C 18 - C 19	π	C 14 - C 15	π*	12.72	0.31	0.057		C 18 - C 19	π	C 20 - H 47	π*	1.33	1.2	0.036		C 17 - C 24	π	N 25	σ*	0.54	1.75	0.028
C 18 - C 19	π	C 16 - C 17	π*	10.41	0.3	0.05		C 18 - C 19	π	N 17	σ*	1.09	1.02	0.032		C 17 - C 24	π	C 3 - C 13	π*	0.77	1.05	0.025
C 18 - C 19	π	C 20 - C 21	π*	4	0.63	0.046		C 18 - C 19	π	C 20	σ*	1.31	0.81	0.031		C 17 - C 24	π	C 14 - C 15	π*	5.21	1.08	0.067
C 18 - C 19	π	C 20 - C 25	π*	1.01	0.63	0.024		C 18 - C 19	π	C 25	σ*	0.64	1.63	0.031		C 17 - C 24	π	C 14 - C 17	π*	2.27	1.16	0.046
C 18 - H 42	π	C 17	σ*	0.9	1.6	0.034		C 18 - C 19	π	C 20 - C 21	π*	12.21	0.31	0.056		C 17 - C 24	π	C 17 - C 18	π*	4.87	1.32	0.072
C 18 - H 42	π	C 19	σ*	1.31	1.59	0.041		C 18 - C 19	π	C 24 - C 25	π*	14.91	0.33	0.064		C 17 - C 24	π	C 18 - H 45	π*	3.02	1.09	0.052
C 18 - H 42	π	C 19	σ*	0.57	1.35	0.025		C 18 - C 25	π	C 15	σ*	0.84	1.84	0.035		C 17 - C 24	π	C 23 - C 24	π*	5.79	1.31	0.078
C 18 - H 42	π	C 19	σ*	0.53	1.97	0.029		C 18 - C 25	π	C 15	σ*	0.77	2.59	0.04		C 17 - C 24	π	C 23 - H 50	π*	3.22	1.08	0.053
C 18 - H 42	π	C 14 - C 19	π*	6.68	0.98	0.072		C 18 - C 25	π	C 16	σ*	0.66	2.06	0.033		C 17 - C 24	π	C 24 - N 25	π*	0.8	1.05	0.026
C 18 - H 42	π	C 16 - C 17	π*	1.75	1.14	0.04		C 18 - C 25	π	N 17	σ*	0.59	1.76	0.029		C 17 - C 24	π	N 25 - H 51	π*	3.19	0.98	0.05
C 18 - H 42	π	C 18 - C 19	π*	2.17	1.18	0.045		C 18 - C 25	π	C 19	σ*	0.98	1.96	0.039		C 18 - C 19	π	C 17	σ*	2.13	2.12	0.06
C 19 - C 20	π	C 12	σ*	0.77	1.73	0.033		C 18 - C 25	π	C 19	σ*	1.22	2.23	0.047		C 18 - C 19	π	O 20	σ*	0.67	1.78	0.031
C 19 - C 20	π	C 14	σ*	1.11	2	0.042		C 18 - C 25	π	C 24	σ*	1.3	1.95	0.045		C 18 - C 19	π	C 22	σ*	0.72	2.19	0.036
C 19 - C 20	π	C 18	σ*	1.63	1.74	0.048		C 18 - C 25	π	C 24	σ*	0.64	4.88	0.05		C 18 - C 19	π	C 14 - C 17	π*	6.07	1.15	0.074
C 19 - C 20	π	C 21	σ*	0.86	1.61	0.034		C 18 - C 25	π	C 10 - C 16	π*	0.77	1.06	0.026		C 18 - C 19	π	C 17 - C 18	π*	3.21	1.31	0.058
C 19 - C 20	π	C 25	σ*	0.53	1.3	0.024		C 18 - C 25	π	C 14 - C 15	π*	5.18	1.08	0.067		C 18 - C 19	π	C 18 - H 45	π*	0.68	1.08	0.024
C 19 - C 20	π	C 5 - C 12	π*	2.96	1.04	0.05		C 18 - C 25	π	C 15 - C 25	π*	2.24	1.15	0.046		C 18 - C 19	π	C 19 - C 22	π*	3.23	1.24	0.057
C 19 - C 20	π	C 12 - N 13	π*	0.94	0.92	0.026		C 18 - C 25	π	N 17 - C 18	π*	0.8	1.05	0.026		C 18 - C 19	π	O 20 - C 21	π*	2.93	0.91	0.046
C 19 - C 20	π	C 12 - C 20	π*	1.07	0.94	0.028		C 18 - C 25	π	N 17 - H 45	π*	3.26	0.99	0.051		C 18 - C 19	π	C 22 - H 49	π*	3.14	1.08	0.052
C 19 - C 20	π	C 14 - C 15	π*	2.73	1.25	0.053		C 18 - C 25	π	C 18 - C 19	π*	5.79	1.31	0.078		C 18 - H 45	π	C 17	σ*	1.1	2	0.042
C 19 - C 20	π	C 14 - C 19	π*	1.28	1.05	0.033		C 18 - C 25	π	C 19 - H 46	π*	3.22	1.08	0.053		C 18 - H 45	π	C 17	σ*	0.95	2.83	0.047
C 19 - C 20	π	C 17 - C 18	π*	2.7	1	0.047		C 18 - C 25	π	C 24 - C 25	π*	4.86	1.32	0.072		C 18 - H 45	π	C 19	σ*	0.7	1.75	0.032
C 19 - C 20	π	C 18 - C 19	π*	4.55	1.25	0.068		C 18 - C 25	π	C 24 - H 51	π*	3.03	1.09	0.052		C 18 - H 45	π	C 17 - C 18	π*	2.09	1.19	0.045
C 19 - C 20	π	C 20 - C 21	π*	1.9	0.97	0.038		C 19 - C 20	π	C 18	σ*	1.02	2.33	0.044		C 18 - H 45	π	C 17 - C 24	π*	6.59	1.03	0.074
C 19 - C 20	π	C 20 - C 25	π*	1.38	0.97	0.033		C 19 - C 20	π	C 18	σ*	0.7	2.26	0.036		C 18 - H 45	π	C 19 - O 20	π*	0.61	0.82	0.02
C 19 - C 20	π	C 21 - N 23	π*	1.48	0.91	0.033		C 19 - C 20	π	C 18	σ*	0.56	1.73	0.028		C 18 - H 45	π	C 19 - C 22	π*	2.57	1.12	0.048
C 19 - C 20	π	C 24 - C 25	π*	0.61	0.95	0.022		C 19 - C 20	π	C 21	σ*	1.98	2.07	0.058		C 19 - O 20	π	C 18	σ*	0.56	2.25	0.032
C 20 - C 21	π	C 19	σ*	1.4	1.41	0.04		C 19 - C 20	π	N 17 - C 18	π*	7.71	1.03	0.08		C 19 - O 20	π	C 21	σ*	1.5	1.74	0.046
C 20 - C 21	π	C 22	σ*	0.71	1.63	0.031		C 19 - C 20	π	C 18 - C 19	π*	3.48	1.3	0.06		C 19 - O 20	π	C 17 - C 18	π*	0.79	1.52	0.031
C 20 - C 21	π	N 23	σ*	0.57	1.46	0.026		C 19 - C 20	π	C 19 - H 46	π*	0.56	1.06	0.022		C 19 - O 20	π	C 19 - C 22	π*	0.96	1.46	0.033
C 20 - C 21	π	C 25	σ*	0.78	1.29	0.029		C 19 - C 20	π	C 20 - C 21	π*	2.75	1.24	0.052		C 19 - O 20	π	C 21 - H 46	π*	0.56	1.22	0.023
C 20 - C 21	π	C 12 - C 20	π*	0.96	0.93	0.027		C 19 - C 20	π	C 20 - H 47	π*	0.6	1.08	0.023		C 19 - O 20	π	C 22 - C 23	π*	1.75	1.31	0.043
C 20 - C 21	π	C 12 - H 37	π*	1.37	1.07	0.034		C 19 - C 20	π	C 21 - O 22	π*	5.32	0.94	0.063		C 19 - C 22	π	C 18	σ*	1.11	2.13	0.044
C 20 - C 21	π	C 18 - C 19	π*	0.58	1.24	0.024		C 19 - H 46	π	C 18	σ*	1.96	2.16	0.058		C 19 - C 22	π	C 23	σ*	1.21	2.32	0.047
C 20 - C 21	π	C 18 - C 19	π*	1.93	0.64	0.033		C 19 - H 46	π	C 20	σ*	1.1	1.84	0.04		C 19 - C 22	π	C 18 - C 19	π*	3.19	1.18	0.055
C 20 - C 21	π	C 19 - C 20	π*	2.42	1.01	0.044		C 19 - H 46	π	N 17 - C 18	π*	0.65	0.93	0.022		C 19 - C 22	π	C 18 - H 45	π*	1.49	1.18	0.037
C 20 - C 21	π	C 20 - C 25	π*	0.85	0.96	0.026		C 19 - H 46	π	C 18 - C 19	π*	1.54	1.2	0.038		C 19 - C 22	π	C 22 - C 23	π*	2.4	1.19	0.048
C 20 - C 21	π	C 21 - C 22	π*	1.74	1.02	0.038		C 19 - H 46	π	C 18 - C 25	π*	5.85	1.04	0.07		C 19 - C 22	π	C 22 - H 49	π*	1.77	1.18	0.041
C 20 - C 21	π	C 21 - H 43	π*	0.78	1.07	0.026		C 19 - H 46	π	C 20 - C 21	π*	2.55	1.13	0.048		C 19 - C 22	π	C 23 - H 50	π*	1.42	1.17	0.036
C 20 - C 21	π	C 22 - H 45	π*	2.18	1.05	0.043		C 20 - C 21	π	C 19	σ*	1.2	2.32	0.047		C 19 - C 22	π	C 18	σ*	0.87	0.85	0.026
C 20 - C 21	π	C 25 - H 48	π*	1.1	1.05	0.031		C 20 - C 21	π	C 24	σ*	1.11	2.13	0.044		C 19 - C 22	π	O 20	σ*	0.66	1.21	0.027
C 20 - C 25	π	C 12	σ*	0.79	1.48	0.031		C 20 - C 21	π	C 19 - C 20	π*	2.4	1.19	0.048		C 19 - C 22	π	C 23	σ*	0.71	0.9	0.024
C 20 - C 25	π	C 19	σ*	1.31	2.02	0.046		C 20 - C 21	π	C 19 - H 46	π*	1.42	1.17	0.036		C 19 - C 22	π	C 23	σ*	0.51	1.87	0.029
C 20 - C 25	π	C 12 - N 13	π*	1.45	0.89	0.032		C 20 - C 21	π	C 20 - H 47	π*	1.77	1.18	0.041		C 19 - C 22	π	C 17 - C 18	π*	10.21	0.33	0.053
C 20 - C 25	π	C 12 - C 20	π*	1.26	0.92	0.03		C 20 - C 21	π	C 21 - C 24	π*	3.2	1.18	0.055		C 19 - C 22	π	C 23 - C 24	π*	12.44	0.32	0.057
C 20 - C 25	π	C 14 - C 19	π*	1.78	1.03	0.038		C 20 - C 21	π	C 24 - H 51	π*	1.49	1.18	0.037		O 20 - C 21	π	C 19	σ*	2.28	2.25	0.064
C 20 - C 25	π	C 18 - C 19	π*	0.94	0.63	0.023		C 20 - C 21	π	C 19	σ*	0.75	0.88	0.024		O 20 - C 21	π	C 18 - C 19	π*	2.59	1.27	0.051
C 20 - C 25	π	C 19 - C 20	π*	1.99	0.99	0.04		C 20 - C 21	π	C 19	σ*	0.5	1.87	0.029		C 21 - H 46	π	O 20	σ*	0.61	1.67	0.028
C 20 - C 25	π	C 20 - C 21	π*	0.94	0.95	0.027		C 20 - C 21	π	O 22	σ*	0.66	1.21	0.027		C 21 - H 46	π	C 19 - O 20	π*	4.09	0.84	0.053
C 20 - C 25	π	C 21 - C 22	π*	2.66	1.01	0.046		C 20 - C 21	π	C 24	σ*	0.91	0.83	0.026		C 21 - H 47	π	O 20	σ*	0.57	1.47	0.026
C 20 - C 25	π	C 21 - N 23	π*	1.14	0.88	0.028		C 20 - C 21	π	C 18 - C 19	π*	12.35	0.32	0.057		C 21 - H 48	π	O 20	σ*	0.56	1.47	0.026
C 20 - C 25	π	N 23 - C 24	π*	0.61	0.96	0.022		C 20 - C 21	π	C 24 - C 25	π*	10.22	0.33	0.053		C 22 - C 23	π	C 19	σ*	1.98	2.07	0.058
C 20 - C 25	π	C 24 - C 25	π*	0.56	0.93	0.02		C 20 - H 47	π	C 19	σ*	1.2	1.84	0.042		C 22 - C 23	π	C 24	σ*	1.01	2.33	0.044
C 20 - C 25	π	C 24 - H 46	π*	1.11	1.04	0.03		C 20 - H 47	π	C 21	σ*	1.72	1.76	0.049		C 22 - C 23	π	C 24	σ*	0.7	2.25	0.036
C 20 - C 25	π	C 25 - H 48	π*	0.82	1.04	0.026		C 20 - H 47	π	C 18 - C 19	π*	2.4	1.19	0.048		C 22 - C 23	π	C 24	σ*	0.55	1.74	0.028
C 20 - C 25	π	C 25 - H 49	π*	1.02	1.03	0.029		C 20 - H 47	π	C 20 - C 21	π*	1.2	1.13	0.033		C 22 - C 23	π	C 19 - O 20	π*	5.31	0.94	0.063
C 21 - C 22	π	C 4	σ*	0.61	1.54	0.027		C 20 - H 47	π	C 21 - O 22	π*	0.96	0.83	0.025		C 22 - C 23	π	C 19 - C 22	π*	2.75	1.24	0.052
C 21 - C 22	π	C 20	σ*	1.43	1.66	0.044		C 20 - H 47	π	C 21 - C 24	π*	4.94	0.97	0.062		C 22 - C 23	π	C 22 - H 49	π*	0.6	1.08	0.023
C 21 - C 22	π	C 4 - C 22	π*	0.94	0.96	0.027		C 21 - O 22	π	C 23	σ*	1.5	1.74	0.046		C 22 - C 23	π	C 23 - C 24	π*	3.49	1.3	0.06
C 21 - C 22	π	C 4 - H 32	π*	1.07	1.11	0.031		C 21 - O 22	π	C 24	σ*	0.56	2.25	0.032		C 22 - C 23	π	C 23 - H 50	π*	0.56	1.06	0.022
C 21 - C 22	π	C 20 - C 21	π*	1.56	0.98	0.035		C 21 - O 22	π	C 19 - C 20	π*	1.75	1.31	0.043		C 22 - C 23	π	C 24 - N 25	π*	7.7	1.03	0.08
C 21 - C 22	π	C 20 - C 25	π*	1.6	0.98	0.035		C 21 - O 22	π	C 20 - C 21	π*	0.96	1.46	0.033		C 22 - H 49	π	C 19	σ*	1.72	1.76	0.049
C 21 - C 22	π	C 21 - H 43	π*	1.21	1.1	0.032		C 21 - O 22	π	C 23 - H 48	π*	0.56	1.22	0.023		C 22 - H 49	π	C 23	σ*	1.2	1.84	0.042
C 21 - C 22	π	C 22 - H 44	π*	1	1.09	0.03		C 21 - O 22	π	C 24 - C 25	π*	0.79	1.52	0.031		C 22 - H 49	π	C 18 - C 19	π*	4.94	0.97	0.062
C 21 - C 22	π	C 22 - H 45	π*	1.32	1.08	0.034		C 21 - C 24	π	C 20	σ*	0.72	2.19	0.036		C 22 - H 49	π	C 19 - O 20	π*	0.96	0.83	0.025
C 21 - C 22	π	N 23 - C 24	π*	1.68	0.99	0.037		C 21 - C 24	π	O 22	σ*	0.67	1.78	0.031		C 22 - H 49	π	C 19 - C 22	π*	1.21	1.13	0.033
C 21 - N 23	π	C 7	σ*	0.94	1.5	0.034		C 21 - C 24	π	C 25	σ*	2.12	2.13	0.06		C 22 - H 49	π	C 23 - C 24	π*	2.4	1.19	0.048
C 21 - N 23	π	C 7	σ*	1.74	1.68	0.049		C 21 - C 24	π	C 15 - C 25	π*	6.08	1.14	0.075		C 23 - C 24	π	C 17	σ*	0.94	3.06	0.048
C 21 - N 23	π	C 22	σ*	0.56	1.69	0.028		C 21 - C 24	π	C 20 - C 21	π*	3.23	1.24	0.057		C 23 - C 24	π	C 22	σ*	0.91	2.06	0.039
C 21 - N 23	π	C 24	σ*	0.77	1.88	0.034		C 21 - C 24	π	C 20 - H 47	π*	3.14	1.08	0.052		C 23 - C 24	π	C 22	σ*	0.83	2.31	0.039
C 21 - N 23	π	C 24	σ*	0.69	1.67	0.031		C 21 - C 24	π	O 22 - C 23	π*	2.94	0.91	0.046		C 23 - C 24	π	C 24	σ*	0.51	1.86	0.028
C 21 - N 23	π	C 7 - H 33	π*	0.85	1.12	0.028		C 21 - C 24	π	C 24 - C 25	π*	3.21	1.31	0.058		C 23 - C 24	π	N 25	σ*	0.97	2.16	0.041
C 21 - N 23	π	C 19 - C 20	π*	2.71	1.07	0.048		C 21 - C 24	π	C 24 - H 51	π*	0.67	1.08	0.024		C 23 - C 24	π	H 50	σ*	0.57	1.19	0.023
C 21 - N 23	π	C 21 - C 22	π*	0.54	1.08	0.022		O 22 - C 23	π	C 21	σ*	2.29	2.25	0.064		C 23 - C 24	π	C 13 - N 25	π*	1.44	1.12	0.036
C 21 - N 23	π	C 22 - H 44	π*	1.6	1.13	0.038		O 22 - C 23	π	C 21 - C 24	π*	2.58	1.27	0.051		C 23 - C 24	π	C 14 - C 17	π*	1.39	1.26	0.037
C 21 - N 23	π	N 23 - C 24	π*	1.01	1.03	0.029		C 23 - H 48	π	O 22	σ*	0.61	1.67	0.028		C 23 - C 24	π	C 17 - C 24	π*	5.79	1.26	0.077
C 21 - N 23	π	C 24 - H 46	π*	3.58	1.11	0.057		C 23 - H 48	π	C 21 - O 22	π*	4.09	0.84	0.053		C 23 - C 24	π	C 22 - C 23	π*	2.49	1.21	0.049
C 21 - N 23	π	C 24 - H 47	π*	0.75	1.09	0.026		C 23 - H 49	π	O 22	σ*	0.55	1.47	0.025		C 23 - C 24	π	C 22 - H 49	π*	1.32	1.2	0.036
C 21 - H 43	π	C 4 - C 22	π*	2.74	0.85	0.043		C 23 - H 50	π	O 22	σ*	0.58	1.47	0.026		C 23 - C 24	π	C 23 - H 50	π*	1.96	1.18	0.043
C 21 - H 43	π	C 7 - N 23	π*	3.5	0.85	0.049		C 24 - C 25	π	C 15	σ*	1.11	2.69	0.049		C 23 - C 24	π	C 24 - N 25	π*	2.74	1.15	0.05
C 21 - H 43	π	C 12 - C 20	π*	3.31	0.85	0.047		C 24 - C 25	π	C 21	σ*	1.27	1.98	0.045		C 23 - C 24	π	C 17	σ*	0.64	1.63	0.031
C 21 - H 43	π	C 21 - C 22	π*	0.82	0.94	0.025		C 24 - C 25	π	C 21	σ*	0.65	2.18	0.034		C 23 - C 24	π	C 22	σ*	1.31	0.81	0.031
C 21 - H 43	π	C 22 - H 45	π*	0.52	0.97	0.02		C 24 - C 25	π	C 25	σ*	0.61	3.06	0.039		C 23 - C 24	π	N 25	σ*	1.05	1.03	0.031
C 21 - H 43	π	C 24 - H 46	π*	0.53	0.97	0.02		C 24 - C 25	π	H 51	σ*	0.54	1.19	0.023		C 23 - C 24	π	C 17 - C 18	π*	14.95	0.33	0.064
C 22 - H 44	π	C 4	σ*	0.55	1.4	0.025		C 24 - C 25	π	C 15 - C 16	π*	0.68	1.4	0.028		C 23 - C 24	π	C 19 - C 22	π*	12.15	0.31	0.056
C 22 - H 44	π	C 3 - C 4	π*	2.49	0.9	0.042		C 24 - C 25	π	C 15 - C 25	π*	6.46	1.25	0.08		C 23 - H 50	π	C 22	σ*	1.11	1.84	0.04
C 22 - H 44	π	C 4 - H 32	π*	0.6	0.98	0.022		C 24 - C 25	π	N 17 - C 18	π*	1.74	1.14	0.04		C 23 - H 50	π	C 24	σ*	1.95	2.15	0.058
C 22 - H 44	π	C 21 - C 22	π*	0.74	0.92	0.023		C 24 - C 25	π	C 18 - C 25	π*	5.62	1.25	0.075		C 23 - H 50	π	C 17 - C 24	π*	5.84	1.04	0.07
C 22 - H 44	π	C 21 - N 23	π*	4.09	0.79	0.051		C 24 - C 25	π	C 21 - O 22	π*	2.63	1.05	0.047		C 23 - H 50	π	C 19 - C 22	π*	2.54	1.14	0.048
C 22 - H 45	π	C 4 - C 5	π*	3.4	0.82	0.048		C 24 - C 25	π	C 21 - C 24	π*	2.58	1.19	0.05		C 23 - H 50	π	C 23 - C 24	π*	1.53	1.2	0.038
C 22 - H 45	π	C 20 - C 21	π*	3.12	0.86	0.047		C 24 - C 25	π	C 24 - H 51	π*	1.94	1.18	0.043		C 23 - H 50	π	C 24 - N 25	π*	0.66	0.93	0.022
C 22 - H 45	π	C 21 - C 22	π*	0.73	0.92	0.023		C 24 - C 25	π	C 15	σ*	0.87	0.99	0.028		C 24 - N 25	π	C 13	σ*	1.76	2.14	0.055
N 23 - C 24	π	C 7	σ*	0.89	1.55	0.033		C 24 - C 25	π	C 18	σ*	0.8	1.46	0.033		C 24 - N 25	π	C 13	σ*	0.55	1.57	0.026
N 23 - C 24	π	C 21	σ*	0.62	1.75	0.029		C 24 - C 25	π	C 21	σ*	1.03	1.05	0.032		C 24 - N 25	π	C 17	σ*	0.5	3.08	0.035
N 23 - C 24	π	C 21	σ*	0.86	1.94	0.037		C 24 - C 25	π	C 15 - C 16	π*	12.53	0.32	0.057		C 24 - N 25	π	C 23	σ*	0.8	2.09	0.037
N 23 - C 24	π	C 3 - C 7	π*	1.87	1.06	0.04		C 24 - C 25	π	C 18 - C 19	π*	14.98	0.31	0.062		C 24 - N 25	π	C 3 - C 13	π*	4.85	1.18	0.068
N 23 - C 24	π	C 7 - N 23	π*	0.61	1.05	0.023		C 24 - C 25	π	C 20 - C 21	π*	14.42	0.3	0.06		C 24 - N 25	π	C 13 - N 25	π*	1.28	1.14	0.034
N 23 - C 24	π	C 21 - C 22	π*	2.75	1.13	0.05		C 24 - H 51	π	C 21	σ*	0.71	1.75	0.032		C 24 - N 25	π	C 17 - C 18	π*	2.04	1.44	0.049
N 23 - C 24	π	C 21 - N 23	π*	1.04	1.01	0.029		C 24 - H 51	π	C 25	σ*	1.12	2.01	0.043		C 24 - N 25	π	C 17 - C 24	π*	0.99	1.28	0.032
N 23 - C 24	π	C 25 - H 49	π*	0.56	1.15	0.023		C 24 - H 51	π	C 25	σ*	0.95	2.83	0.046		C 24 - N 25	π	C 22 - C 23	π*	1.76	1.23	0.042
C 24 - C 25	π	H 49	σ*	0.55	1.1	0.022		C 24 - H 51	π	C 18 - C 25	π*	6.6	1.03	0.074		C 24 - N 25	π	C 23 - C 24	π*	2.83	1.44	0.057
C 24 - C 25	π	C 12 - C 20	π*	0.98	0.91	0.027		C 24 - H 51	π	C 20 - C 21	π*	2.57	1.12	0.048		N 25 - H 51	π	C 13	σ*	0.98	2.04	0.04
C 24 - C 25	π	C 19 - C 20	π*	2.29	0.99	0.043		C 24 - H 51	π	C 21 - O 22	π*	0.61	0.82	0.02		N 25 - H 51	π	C 24	σ*	0.95	2.37	0.042
C 24 - C 25	π	C 20 - C 25	π*	0.8	0.94	0.025		C 24 - H 51	π	C 24 - C 25	π*	2.1	1.19	0.045		N 25 - H 51	π	C 13 - C 14	π*	1.55	1.33	0.041
C 24 - C 25	π	C 21 - C 22	π*	1.27	1	0.032		O 1	CR	C 2	σ*	1.69	19.9	0.164		N 25 - H 51	π	C 17 - C 24	π*	1.89	1.19	0.043
C 24 - C 25	π	C 24 - H 46	π*	0.7	1.03	0.024		O 1	CR	C 2	σ*	0.53	19.81	0.091		O 1	CR	N 2	σ*	1.66	20.05	0.163
C 24 - C 25	π	C 25 - H 48	π*	0.66	1.03	0.023		O 1	CR	H 26	σ*	0.67	20.97	0.106		O 1	CR	N 2 - C 3	π*	0.74	19.09	0.108
C 24 - C 25	π	C 25 - H 49	π*	0.61	1.02	0.022		C 2	CR	C 3	σ*	0.83	11.03	0.086		O 1	CR	N 2 - C 12	π*	0.67	19.1	0.103
C 24 - H 46	π	C 20 - C 25	π*	1.73	0.88	0.035		C 2	CR	O 1 - C 2	π*	0.99	10.41	0.091		O 1	CR	N 2 - C 16	π*	0.63	19.09	0.099
C 24 - H 46	π	C 21 - N 23	π*	2.23	0.82	0.038		C 3	CR	C 4	σ*	0.73	11.04	0.08		N 2	CR	C 3	σ*	0.65	15.15	0.089
C 24 - H 47	π	C 25	σ*	0.51	1.37	0.024		C 3	CR	C 6	σ*	0.64	10.83	0.075		N 2	CR	C 3	σ*	0.8	15.24	0.099
C 24 - H 47	π	C 7 - N 23	π*	4.64	0.85	0.056		C 3	CR	C 4 - C 5	π*	0.63	10.71	0.074		N 2	CR	C 12	σ*	1.11	15.4	0.117
C 24 - H 47	π	C 21 - C 22	π*	0.89	0.93	0.026		C 4	CR	C 3	σ*	0.71	10.97	0.079		N 2	CR	C 16	σ*	1.04	15.32	0.112
C 24 - H 47	π	C 25 - H 48	π*	2.67	0.96	0.045		C 4	CR	C 3	σ*	0.52	11.39	0.068		C 3	CR	C 4	σ*	0.96	11.02	0.092
C 24 - H 47	π	C 25 - H 49	π*	0.83	0.95	0.025		C 4	CR	C 5	σ*	1.91	11.2	0.131		C 3	CR	N 2 - C 12	π*	0.6	10.37	0.072
C 25 - H 48	π	C 20	σ*	0.92	1.54	0.034		C 4	CR	C 4 - C 5	π*	0.63	10.7	0.073		C 3	CR	N 2 - C 16	π*	0.58	10.37	0.07
C 25 - H 48	π	C 24	σ*	0.73	1.72	0.032		C 4	CR	C 5 - H 31	π*	0.53	10.48	0.067		C 3	CR	C 13 - C 14	π*	0.71	10.76	0.078
C 25 - H 48	π	C 12 - C 20	π*	0.54	0.83	0.019		C 5	CR	C 4	σ*	3	11.02	0.162		C 3	CR	C 13 - N 25	π*	0.62	10.48	0.072
C 25 - H 48	π	C 19 - C 20	π*	0.93	0.91	0.026		C 5	CR	C 3 - C 4	π*	1.24	10.45	0.102		C 4	CR	C 3	σ*	0.78	10.91	0.082
C 25 - H 48	π	C 20 - C 21	π*	1.39	0.86	0.031		C 6	CR	C 3	σ*	1.07	10.94	0.096		C 4	CR	C 5	σ*	1.32	11.01	0.108
C 25 - H 48	π	C 24 - H 46	π*	0.55	0.95	0.02		C 6	CR	C 7	σ*	0.81	10.81	0.084		C 5	CR	C 4	σ*	0.55	11.12	0.07
C 25 - H 48	π	C 24 - H 47	π*	1.14	0.94	0.029		C 6	CR	C 9	σ*	0.62	10.83	0.073		C 5	CR	C 6	σ*	0.7	11.05	0.078
C 25 - H 49	π	C 20	σ*	1.06	1.56	0.036		C 7	CR	C 6	σ*	1.07	10.86	0.096		C 5	CR	C 9	σ*	1.1	11.03	0.098
C 25 - H 49	π	C 12 - C 20	π*	2.71	0.84	0.043		C 7	CR	C 8	σ*	0.6	11.27	0.073		C 6	CR	C 5	σ*	0.76	10.82	0.081
C 25 - H 49	π	C 20 - C 25	π*	0.52	0.87	0.019		C 8	CR	C 7	σ*	0.55	11.45	0.071		C 7	CR	C 6	σ*	0.52	10.84	0.067
C 25 - H 49	π	N 23 - C 24	π*	2.25	0.88	0.04		C 8	CR	C 10 - N 11	π*	0.73	10.36	0.079		C 7	CR	C 6	σ*	0.76	11.16	0.082
C 25 - H 49	CR	C 24 - H 47	π*	1.04	0.94	0.028		C 8	CR	N 11 - C 13	π*	0.62	10.36	0.072		C 7	CR	C 7 - O 8	π*	1.06	10.41	0.094
C 2	CR	C 1	σ*	0.58	10.87	0.071		C 9	CR	C 6	σ*	0.79	10.85	0.083		O 8	CR	C 7	σ*	1.21	20.13	0.139
C 2	CR	C 3	σ*	0.87	10.98	0.087		C 9	CR	C 10	σ*	0.71	11	0.079		O 8	CR	C 7	σ*	1.21	19.86	0.139
C 2	CR	H 30	σ*	0.62	12.25	0.078		C 10	CR	C 9	σ*	0.58	10.88	0.071		O 8	CR	H 34	σ*	0.65	20.95	0.104
C 3	CR	C 4	σ*	0.8	10.83	0.083		C 10	CR	N 11	σ*	0.53	11.61	0.07		C 9	CR	C 5	σ*	0.65	10.83	0.075
C 3	CR	C 7	σ*	0.55	11.36	0.07		C 10	CR	C 8 - N 11	π*	0.58	10.37	0.07		C 9	CR	C 10	σ*	0.58	10.86	0.071
C 4	CR	C 3	σ*	1.33	10.92	0.107		C 10	CR	N 11 - C 13	π*	0.62	10.37	0.073		C 9	CR	C 10 - C 11	π*	0.52	10.71	0.066
C 4	CR	C 5	σ*	1.3	10.97	0.107		C 10	CR	C 15 - C 16	π*	0.74	10.77	0.08		C 10	CR	C 9	σ*	1.14	10.9	0.1
C 4	CR	C 22	σ*	0.61	10.95	0.073		C 10	CR	C 16 - N 17	π*	0.59	10.48	0.071		C 10	CR	C 11	σ*	1.87	11.57	0.131
C 4	CR	H 32	σ*	0.51	12.46	0.071		N 11	CR	C 8	σ*	0.92	15.41	0.106		C 10	CR	C 10 - C 11	π*	0.66	10.67	0.075
C 5	CR	C 8	σ*	0.57	11.48	0.073		N 11	CR	C 10	σ*	1.33	15.2	0.127		C 10	CR	C 11 - H 37	π*	0.57	10.46	0.069
C 5	CR	C 8	σ*	0.57	11.27	0.072		N 11	CR	C 13	σ*	1	15.26	0.111		C 11	CR	C 10	σ*	0.83	10.96	0.085
C 5	CR	C 12	σ*	0.83	11.43	0.087		O 12	CR	N 11	σ*	1.77	20.03	0.168		C 11	CR	C 10	σ*	1.39	10.81	0.11
C 5	CR	C 5 - O 6	π*	0.92	10.38	0.088		O 12	CR	C 8 - N 11	π*	0.65	19.09	0.101		C 11	CR	C 10	σ*	0.8	10.79	0.083
C 5	CR	C 5 - C 12	π*	1.15	10.56	0.099		O 12	CR	C 10 - N 11	π*	0.74	19.09	0.108		C 11	CR	C 10	σ*	0.56	10.99	0.07
C 5	CR	O 6 - C 7	π*	0.98	10.41	0.091		O 12	CR	N 11 - C 13	π*	0.63	19.09	0.099		C 11	CR	C 9 - C 10	π*	1.31	10.44	0.105
C 5	CR	C 8 - O 9	π*	0.52	10.36	0.067		C 13	CR	N 11	σ*	0.58	11.59	0.073		C 12	CR	C 9	σ*	0.58	11.39	0.073
O 6	CR	C 5	σ*	1.56	19.98	0.158		C 13	CR	C 8 - N 11	π*	0.62	10.36	0.073		C 12	CR	N 2 - C 3	π*	0.74	10.36	0.08
O 6	CR	C 7	σ*	2.31	19.77	0.191		C 13	CR	C 10 - N 11	π*	0.72	10.36	0.078		C 12	CR	N 2 - C 16	π*	0.61	10.36	0.072
C 7	CR	C 5 - O 6	π*	1.34	10.38	0.107		C 14	CR	C 13	σ*	0.62	11.25	0.074		C 13	CR	C 3	σ*	0.75	11.43	0.083
C 7	CR	O 6 - C 7	π*	0.82	10.42	0.084		C 14	CR	C 15	σ*	1.09	12	0.102		C 13	CR	C 14	σ*	2.04	11.27	0.135
C 7	CR	C 21 - N 23	π*	0.88	10.43	0.087		C 14	CR	C 15 - C 16	π*	0.87	10.71	0.087		C 13	CR	C 14	σ*	0.54	12.03	0.072
C 7	CR	N 23 - C 24	π*	0.71	10.5	0.078		C 14	CR	C 15 - C 25	π*	0.81	10.56	0.083		C 13	CR	C 13 - C 14	π*	2.09	10.74	0.134
C 8	CR	C 5	σ*	1.53	11.41	0.118		C 15	CR	C 14	σ*	1.02	11.09	0.095		C 13	CR	C 14 - C 15	π*	1.42	10.52	0.11
C 8	CR	C 5 - C 8	π*	0.59	10.56	0.072		C 15	CR	C 16	σ*	1.51	11.44	0.118		C 13	CR	C 14 - C 17	π*	0.79	10.59	0.083
C 8	CR	C 8 - O 9	π*	0.88	10.46	0.088		C 15	CR	C 16	σ*	1.16	11.17	0.102		C 13	CR	C 24 - N 25	π*	0.66	10.49	0.075
C 8	CR	O 9 - C 10	π*	0.92	10.48	0.088		C 15	CR	C 25	σ*	0.52	12.34	0.072		C 13	CR	N 25 - H 51	π*	0.61	10.42	0.071
O 9	CR	C 8	σ*	0.86	19.81	0.117		C 15	CR	C 25	σ*	0.53	11.1	0.069		C 14	CR	C 13	σ*	1.53	11.39	0.118
O 9	CR	C 8	σ*	1.23	20.35	0.141		C 15	CR	C 10 - C 16	π*	1.56	10.44	0.115		C 14	CR	C 13	σ*	1.05	11.17	0.097
O 9	CR	C 10	σ*	0.83	19.97	0.115		C 15	CR	C 15 - C 16	π*	1.71	10.68	0.121		C 14	CR	C 15	σ*	1.01	11.09	0.094
C 10	CR	H 36	σ*	0.56	12.07	0.074		C 15	CR	C 16 - N 17	π*	0.65	10.4	0.074		C 14	CR	C 17	σ*	0.52	12.34	0.072
C 10	CR	C 8 - O 9	π*	1.02	10.34	0.094		C 15	CR	C 24 - C 25	π*	1.4	10.7	0.11		C 14	CR	C 17	σ*	0.53	11.11	0.069
C 10	CR	O 9 - C 10	π*	1.78	10.36	0.121		C 16	CR	C 10	σ*	0.71	11.48	0.08		C 14	CR	C 3 - C 13	π*	1.51	10.43	0.113
O 11	CR	C 8	σ*	5.89	19.71	0.306		C 16	CR	C 15	σ*	2.01	11.27	0.134		C 14	CR	C 13 - C 14	π*	1.68	10.68	0.12
O 11	CR	C 5 - C 8	π*	0.77	19.23	0.111		C 16	CR	C 15	σ*	0.58	12.03	0.075		C 14	CR	C 13 - N 25	π*	0.64	10.4	0.073
C 12	CR	C 5	σ*	0.73	10.99	0.08		C 16	CR	C 14 - C 15	π*	1.43	10.52	0.11		C 14	CR	C 17 - C 18	π*	1.4	10.7	0.11
C 12	CR	C 5	σ*	0.59	11.26	0.073		C 16	CR	C 15 - C 16	π*	2.06	10.74	0.134		C 15	CR	C 14	σ*	1.09	12	0.102
C 12	CR	C 20	σ*	0.83	11.1	0.086		C 16	CR	C 15 - C 25	π*	0.8	10.59	0.083		C 15	CR	C 16	σ*	0.66	11.25	0.077
C 12	CR	C 5 - C 12	π*	0.51	10.5	0.066		C 16	CR	N 17 - C 18	π*	0.67	10.49	0.075		C 15	CR	C 13 - C 14	π*	0.87	10.71	0.087
C 12	CR	N 13 - C 14	π*	0.58	10.42	0.07		C 16	CR	N 17 - H 45	π*	0.61	10.43	0.071		C 15	CR	C 14 - C 17	π*	0.79	10.57	0.082
N 13	CR	C 12	σ*	0.78	14.92	0.096		N 17	CR	C 16	σ*	1.5	15.34	0.136		C 16	CR	N 2 - C 3	π*	0.71	10.36	0.078
N 13	CR	C 12	σ*	0.74	15.28	0.095		N 17	CR	C 18	σ*	1.26	15.83	0.126		C 16	CR	N 2 - C 12	π*	0.64	10.36	0.074
N 13	CR	C 14	σ*	1.46	15.55	0.135		N 17	CR	C 18	σ*	0.54	15.3	0.081		C 17	CR	C 14	σ*	0.77	11.07	0.082
N 13	CR	H 38	σ*	0.58	16.24	0.086		N 17	CR	H 45	σ*	0.58	16.55	0.088		C 17	CR	C 18	σ*	1.54	11.32	0.118
N 13	CR	C 14 - C 15	π*	0.84	14.8	0.1		N 17	CR	C 10 - C 16	π*	0.79	14.61	0.097		C 17	CR	C 24	σ*	1.07	11.73	0.1
C 14	CR	C 15	σ*	2.09	11.48	0.138		N 17	CR	C 18 - C 19	π*	0.87	14.87	0.102		C 17	CR	C 14 - C 15	π*	1.14	10.46	0.098
C 14	CR	C 19	σ*	0.94	11.15	0.092		C 18	CR	C 19	σ*	1.9	11.66	0.133		C 17	CR	C 17 - C 18	π*	0.74	10.7	0.08
C 14	CR	C 12 - N 13	π*	0.64	10.4	0.073		C 18	CR	C 25	σ*	1.41	11.56	0.114		C 17	CR	C 18 - C 19	π*	0.97	10.48	0.09
C 14	CR	C 14 - C 15	π*	1.09	10.74	0.097		C 18	CR	C 16 - N 17	π*	0.81	10.45	0.082		C 17	CR	C 18 - H 45	π*	0.54	10.47	0.068
C 14	CR	C 15 - C 16	π*	0.81	10.48	0.082		C 18	CR	N 17 - H 45	π*	0.62	10.41	0.072		C 17	CR	C 23 - C 24	π*	1.02	10.7	0.094
C 14	CR	C 15 - H 39	π*	0.56	10.55	0.069		C 18	CR	C 18 - C 19	π*	1.27	10.74	0.105		C 18	CR	C 17	σ*	2.1	12.35	0.144
C 14	CR	C 18 - C 19	π*	0.86	10.73	0.086		C 18	CR	C 19 - C 20	π*	0.83	10.53	0.084		C 18	CR	C 17	σ*	0.66	11.12	0.077
C 14	CR	C 19 - C 20	π*	0.5	10.5	0.065		C 18	CR	C 19 - H 46	π*	0.62	10.5	0.072		C 18	CR	C 19	σ*	1.2	11.47	0.105
C 15	CR	C 14	σ*	0.86	11.44	0.089		C 18	CR	C 24 - C 25	π*	0.95	10.75	0.091		C 18	CR	C 14 - C 17	π*	1.88	10.54	0.127
C 15	CR	C 14	σ*	1.58	11.46	0.12		C 19	CR	C 18	σ*	0.86	11.74	0.09		C 18	CR	C 17 - C 18	π*	1.08	10.71	0.097
C 15	CR	C 16	σ*	0.55	11.28	0.07		C 19	CR	C 18	σ*	0.61	11.67	0.075		C 18	CR	C 17 - C 24	π*	1.41	10.55	0.11
C 15	CR	H 39	σ*	0.56	12.28	0.074		C 19	CR	C 18	σ*	1.67	11.14	0.122		C 18	CR	C 19 - C 22	π*	0.75	10.64	0.08
C 15	CR	N 13 - C 14	π*	1.6	10.4	0.116		C 19	CR	C 20	σ*	0.57	11.24	0.072		C 19	CR	C 18	σ*	0.55	11.41	0.071
C 15	CR	C 14 - C 15	π*	1.01	10.69	0.093		C 19	CR	N 17 - C 18	π*	1.56	10.44	0.115		C 19	CR	C 18	σ*	0.59	11.26	0.073
C 15	CR	C 14 - C 19	π*	1.4	10.49	0.109		C 19	CR	C 18 - C 19	π*	0.99	10.71	0.092		C 19	CR	C 22	σ*	1.57	11.68	0.121
C 16	CR	C 15	σ*	0.54	11.08	0.069		C 19	CR	C 18 - C 25	π*	1.4	10.55	0.109		C 19	CR	C 17 - C 18	π*	0.54	10.8	0.068
C 16	CR	C 17	σ*	2	11.31	0.134		C 19	CR	C 20 - C 21	π*	0.69	10.65	0.077		C 19	CR	C 19 - O 20	π*	1.16	10.43	0.099
C 16	CR	H 40	σ*	0.66	12.04	0.08		C 20	CR	C 19	σ*	0.52	11.63	0.069		C 19	CR	C 19 - C 22	π*	1.53	10.73	0.115
C 16	CR	C 16 - C 17	π*	0.61	10.67	0.072		C 20	CR	C 19	σ*	0.51	11.07	0.067		C 19	CR	O 20 - C 21	π*	1.08	10.4	0.095
C 16	CR	C 17 - C 18	π*	0.97	10.45	0.09		C 20	CR	C 21	σ*	1.92	11.28	0.132		C 19	CR	C 22 - C 23	π*	0.9	10.58	0.087
C 17	CR	C 16	σ*	2.02	11.29	0.135		C 20	CR	C 21	σ*	1.24	11.48	0.107		C 19	CR	C 22 - H 49	π*	0.59	10.57	0.071
C 17	CR	C 18	σ*	0.53	11.07	0.068		C 20	CR	H 47	σ*	0.61	12.34	0.077		O 20	CR	C 19	σ*	1.79	20.2	0.17
C 17	CR	H 41	σ*	0.64	12.04	0.078		C 20	CR	C 18 - C 19	π*	0.61	10.71	0.072		O 20	CR	C 21	σ*	0.77	19.85	0.111
C 17	CR	C 15 - C 16	π*	0.95	10.45	0.089		C 20	CR	C 20 - C 21	π*	0.57	10.65	0.07		O 20	CR	C 19 - C 22	π*	0.58	19.57	0.096
C 17	CR	C 16 - C 17	π*	0.59	10.66	0.071		C 20	CR	C 21 - O 22	π*	0.87	10.35	0.085		C 21	CR	H 46	σ*	0.54	12.22	0.073
C 18	CR	C 17	σ*	0.57	11.3	0.071		C 20	CR	C 21 - C 24	π*	1.07	10.49	0.095		C 21	CR	C 19 - O 20	π*	1.25	10.43	0.103
C 18	CR	C 19	σ*	2.32	11.48	0.146		C 21	CR	C 20	σ*	1.58	11.68	0.121		C 21	CR	O 20 - C 21	π*	1.38	10.4	0.107
C 18	CR	C 19	σ*	0.55	11.03	0.069		C 21	CR	C 24	σ*	0.56	11.43	0.071		C 22	CR	C 19	σ*	1.93	11.28	0.132
C 18	CR	H 42	σ*	0.55	12.32	0.073		C 21	CR	C 24	σ*	0.59	11.26	0.072		C 22	CR	C 19	σ*	1.23	11.48	0.106
C 18	CR	C 14 - C 19	π*	1.36	10.49	0.108		C 21	CR	C 19 - C 20	π*	0.9	10.58	0.087		C 22	CR	C 23	σ*	0.51	11.63	0.069
C 18	CR	C 18 - C 19	π*	1.13	10.7	0.099		C 21	CR	C 20 - C 21	π*	1.53	10.73	0.115		C 22	CR	C 23	σ*	0.51	11.07	0.067
C 18	CR	C 19 - C 20	π*	1.88	10.46	0.126		C 21	CR	C 20 - H 47	π*	0.59	10.57	0.071		C 22	CR	H 49	σ*	0.61	12.34	0.077
C 19	CR	C 14	σ*	0.8	11.34	0.085		C 21	CR	C 21 - O 22	π*	1.16	10.43	0.099		C 22	CR	C 18 - C 19	π*	1.07	10.5	0.095
C 19	CR	C 18	σ*	1.95	11.34	0.133		C 21	CR	O 22 - C 23	π*	1.08	10.4	0.095		C 22	CR	C 19 - O 20	π*	0.87	10.35	0.085
C 19	CR	C 20	σ*	1.13	11.1	0.1		C 21	CR	C 24 - C 25	π*	0.54	10.8	0.068		C 22	CR	C 19 - C 22	π*	0.57	10.65	0.07
C 19	CR	C 14 - C 15	π*	0.84	10.7	0.085		O 22	CR	C 21	σ*	1.79	20.2	0.17		C 22	CR	C 23 - C 24	π*	0.61	10.71	0.072
C 19	CR	C 17 - C 18	π*	0.86	10.44	0.085		O 22	CR	C 23	σ*	0.77	19.85	0.111		C 23	CR	C 22	σ*	0.54	11.26	0.07
C 19	CR	C 18 - C 19	π*	0.71	10.69	0.078		O 22	CR	C 20 - C 21	π*	0.58	19.57	0.096		C 23	CR	C 24	σ*	0.86	11.74	0.09
C 19	CR	C 18 - H 42	π*	0.56	10.51	0.068		C 23	CR	H 48	σ*	0.54	12.22	0.073		C 23	CR	C 24	σ*	0.6	11.66	0.075
C 19	CR	C 20 - C 21	π*	0.53	10.41	0.068		C 23	CR	C 21 - O 22	π*	1.25	10.43	0.103		C 23	CR	C 24	σ*	1.61	11.15	0.12
C 20	CR	C 12	σ*	0.83	10.83	0.085		C 23	CR	O 22 - C 23	π*	1.38	10.4	0.107		C 23	CR	C 17 - C 24	π*	1.39	10.55	0.109
C 20	CR	C 21	σ*	1.05	11.3	0.097		C 24	CR	C 21	σ*	1.19	11.47	0.105		C 23	CR	C 19 - C 22	π*	0.69	10.65	0.077
C 20	CR	C 25	σ*	0.6	11.21	0.073		C 24	CR	C 25	σ*	2.1	12.35	0.144		C 23	CR	C 23 - C 24	π*	0.98	10.71	0.092
C 20	CR	C 18 - C 19	π*	1.01	10.71	0.093		C 24	CR	C 25	σ*	0.68	11.11	0.078		C 23	CR	C 24 - N 25	π*	1.56	10.44	0.115
C 21	CR	C 20	σ*	1.28	10.99	0.106		C 24	CR	C 15 - C 25	π*	1.89	10.54	0.127		C 24	CR	C 17	σ*	1.42	11.56	0.114
C 21	CR	C 22	σ*	0.78	10.97	0.082		C 24	CR	C 18 - C 25	π*	1.41	10.55	0.11		C 24	CR	C 23	σ*	1.9	11.65	0.133
C 21	CR	C 7 - N 23	π*	0.74	10.4	0.079		C 24	CR	C 20 - C 21	π*	0.75	10.64	0.08		C 24	CR	C 13 - N 25	π*	0.81	10.44	0.083
C 21	CR	C 19 - C 20	π*	0.5	10.47	0.065		C 24	CR	C 24 - C 25	π*	1.09	10.71	0.097		C 24	CR	C 17 - C 18	π*	0.96	10.75	0.091
C 22	CR	C 4	σ*	0.86	10.93	0.086		C 25	CR	C 15	σ*	0.78	11.08	0.083		C 24	CR	C 22 - C 23	π*	0.83	10.53	0.084
C 22	CR	C 21	σ*	1.15	11.22	0.101		C 25	CR	C 18	σ*	1.09	11.73	0.101		C 24	CR	C 23 - C 24	π*	1.27	10.74	0.105
N 23	CR	C 7	σ*	0.55	14.99	0.081		C 25	CR	C 24	σ*	1.57	11.34	0.119		C 24	CR	C 23 - H 50	π*	0.62	10.5	0.072
N 23	CR	C 7	σ*	1.11	15.48	0.117		C 25	CR	C 14 - C 15	π*	1.13	10.47	0.098		C 24	CR	N 25 - H 51	π*	0.6	10.41	0.071
N 23	CR	C 21	σ*	1.07	15.15	0.114		C 25	CR	C 18 - C 19	π*	1.02	10.7	0.094		N 25	CR	C 13	σ*	1.55	15.35	0.138
N 23	CR	C 24	σ*	0.59	15.16	0.085		C 25	CR	C 21 - C 24	π*	0.97	10.48	0.091		N 25	CR	C 24	σ*	1.25	15.83	0.126
N 23	CR	C 24	σ*	0.5	15.62	0.079		C 25	CR	C 24 - C 25	π*	0.74	10.7	0.08		N 25	CR	C 24	σ*	0.55	15.31	0.082
C 24	CR	C 7 - N 23	π*	0.91	10.4	0.088		C 25	CR	C 24 - H 51	π*	0.55	10.47	0.068		N 25	CR	H 51	σ*	0.51	16.41	0.082
C 24	CR	C 21 - N 23	π*	0.69	10.36	0.076		O 1	LP	C 2	σ*	2.22	1.6	0.053		N 25	CR	C 3 - C 13	π*	0.8	14.61	0.097
C 25	CR	C 20	σ*	0.64	11.06	0.075		O 1	LP	C 2	σ*	1.21	1.86	0.043		N 25	CR	C 23 - C 24	π*	0.86	14.87	0.101
C 25	LP	C 24	σ*	0.9	11.04	0.089		O 1	LP	H 26	σ*	1.48	1.83	0.047		O 1	LP	N 2	σ*	4.76	1.99	0.087
O 6	LP	C 5	σ*	0.53	1.52	0.025		O 1	LP	C 2 - C 3	π*	0.64	0.98	0.023		O 1	LP	N 2 - C 3	π*	2.17	1.02	0.043
O 6	LP	C 5	σ*	2.79	1.64	0.061		O 1	LP	C 2 - H 28	π*	0.9	1	0.027		O 1	LP	N 2 - C 12	π*	2.38	1.03	0.045
O 6	LP	C 7	σ*	3.78	1.44	0.066		O 1	LP	C 2	σ*	1.43	2.15	0.05		O 1	LP	N 2 - C 16	π*	2.02	1.03	0.041
O 6	LP	C 3 - C 7	π*	1.69	0.95	0.036		O 1	LP	H 26	σ*	1.82	1.81	0.052		O 1	LP	N 2	σ*	2.11	1.72	0.055
O 6	LP	C 4 - C 5	π*	3.93	0.91	0.054		O 1	LP	C 2 - H 27	π*	7.11	0.68	0.062		O 1	LP	N 2	σ*	0.66	2.32	0.036
O 6	LP	C 7 - H 33	π*	1.85	1.06	0.04		O 1	LP	C 2 - H 28	π*	6.51	0.68	0.059		O 1	LP	N 2 - C 3	π*	6.54	0.47	0.049
O 6	LP	C 5	σ*	0.65	2.02	0.033		O 12	LP	N 11	σ*	5.04	1.97	0.089		O 1	LP	N 2 - C 12	π*	5.81	0.47	0.047
O 6	LP	C 5	σ*	0.76	2.15	0.037		O 12	LP	C 8 - N 11	π*	2.21	1.03	0.043		O 1	LP	C 3 - H 26	π*	1.21	0.57	0.024
O 6	LP	C 7	σ*	0.79	2.24	0.039		O 12	LP	C 10 - N 11	π*	2.29	1.03	0.044		O 1	LP	C 12 - H 39	π*	1.93	0.57	0.03
O 6	LP	C 2 - C 3	π*	0.57	0.7	0.018		O 12	LP	N 11 - C 13	π*	2.03	1.03	0.041		O 1	LP	N 2	σ*	1.66	1.57	0.047
O 6	LP	C 3 - C 7	π*	2.12	0.67	0.034		O 12	LP	N 11	σ*	2.2	1.71	0.056		O 1	LP	N 2	σ*	0.92	2.54	0.044
O 6	LP	C 5 - C 8	π*	4.23	0.65	0.047		O 12	LP	N 11	σ*	0.59	2.31	0.034		O 1	LP	N 2 - C 3	π*	3.37	0.47	0.036
O 6	LP	C 5 - C 12	π*	4.93	0.75	0.055		O 12	LP	C 8 - N 11	π*	5.2	0.47	0.044		O 1	LP	N 2 - C 12	π*	1.4	0.47	0.023
O 6	LP	C 7 - N 23	π*	10.9	0.65	0.076		O 12	LP	C 8 - H 36	π*	1.39	0.57	0.025		O 1	LP	N 2 - C 16	π*	7.56	0.47	0.054
O 6	LP	C 7 - H 33	π*	0.91	0.78	0.024		O 12	LP	C 10 - N 11	π*	7.02	0.47	0.051		O 1	LP	C 3 - H 26	π*	0.63	0.57	0.017
O 6	LP	C 8 - O 11	π*	1.81	0.28	0.021		O 12	LP	C 10 - H 40	π*	1.47	0.57	0.026		O 1	LP	C 10 - C 11	π*	0.59	0.28	0.012
O 6	LP	C 12 - N 13	π*	1.08	0.62	0.024		O 12	LP	N 11	σ*	1.98	1.7	0.053		O 1	LP	C 16 - H 44	π*	2.32	0.57	0.033
O 9	LP	C 8	σ*	1.65	1.42	0.043		O 12	LP	N 11	σ*	0.73	2.41	0.038		O 8	LP	C 7	σ*	2.4	1.83	0.059
O 9	LP	C 8	σ*	0.67	1.96	0.033		O 12	LP	C 3 - C 6	π*	0.52	0.57	0.015		O 8	LP	C 7	σ*	0.5	1.83	0.027
O 9	LP	C 8	σ*	1.34	2.35	0.05		O 12	LP	C 8 - N 11	π*	2.02	0.47	0.028		O 8	LP	C 7	σ*	0.83	1.55	0.032
O 9	LP	C 10	σ*	1.49	1.82	0.047		O 12	LP	C 9 - H 38	π*	0.51	0.59	0.016		O 8	LP	H 34	σ*	1.47	1.7	0.045
O 9	LP	C 10	σ*	0.7	1.58	0.03		O 12	LP	C 10 - N 11	π*	2.22	0.47	0.029		O 8	LP	C 6 - C 7	π*	0.67	1	0.023
O 9	LP	C 8 - O 11	π*	4.96	1.1	0.066		O 12	LP	N 11 - C 13	π*	7.56	0.47	0.054		O 8	LP	C 7 - H 32	π*	0.53	1	0.021
O 9	LP	C 8 - O 11	π*	0.57	0.57	0.017		O 12	LP	C 13 - H 42	π*	2.33	0.57	0.033		O 8	LP	C 7 - H 33	π*	0.83	0.99	0.026
O 9	LP	C 10 - H 34	π*	0.95	1.02	0.028		N 17	LP	C 16	σ*	0.65	1.04	0.025		O 8	LP	C 7	σ*	1.44	2.09	0.05
O 9	LP	C 10 - H 36	π*	2	1.02	0.04		N 17	LP	C 16	σ*	1.31	1.8	0.047		O 8	LP	H 34	σ*	1.8	1.78	0.051
O 9	LP	C 8	σ*	0.9	1.45	0.034		N 17	LP	N 17	σ*	0.51	1.01	0.022		O 8	LP	C 7 - H 32	π*	7.35	0.67	0.063
O 9	LP	C 8	σ*	0.91	1.66	0.036		N 17	LP	C 18	σ*	2.18	1.51	0.055		O 8	LP	C 7 - H 33	π*	7.03	0.67	0.061
O 9	LP	C 10	σ*	1.56	1.65	0.047		N 17	LP	H 45	σ*	0.98	1.79	0.04		O 20	LP	C 19	σ*	2.28	1.79	0.057
O 9	LP	C 5 - C 8	π*	1.22	0.69	0.026		N 17	LP	C 15 - C 16	π*	29.78	0.32	0.088		O 20	LP	C 19	σ*	0.56	1.96	0.03
O 9	LP	C 8 - O 11	π*	1.17	0.84	0.029		N 17	LP	C 18 - C 19	π*	33.29	0.31	0.091		O 20	LP	C 21	σ*	1.91	1.9	0.054
O 9	LP	C 8 - O 11	π*	29.54	0.32	0.087		O 22	LP	C 21	σ*	2.29	1.79	0.057		O 20	LP	C 19 - C 22	π*	6.11	1.16	0.075
O 9	LP	C 10 - H 34	π*	3.89	0.76	0.051		O 22	LP	C 21	σ*	0.56	1.96	0.03		O 20	LP	C 21 - H 46	π*	2.77	0.92	0.045
O 9	LP	C 10 - H 35	π*	4.94	0.75	0.057		O 22	LP	C 23	σ*	1.91	1.9	0.054		O 20	LP	C 21 - H 47	π*	0.67	0.91	0.022
O 11	LP	C 8	σ*	13.63	1.54	0.13		O 22	LP	C 20 - C 21	π*	6.1	1.16	0.075		O 20	LP	C 21 - H 48	π*	0.68	0.9	0.022
O 11	LP	C 8	σ*	0.53	4.65	0.045		O 22	LP	C 23 - H 48	π*	2.77	0.92	0.045		O 20	LP	C 19	σ*	2.17	1.88	0.059
O 11	LP	C 5 - C 8	π*	2.55	1.06	0.047		O 22	LP	C 23 - H 49	π*	0.68	0.9	0.022		O 20	LP	C 21	σ*	1.76	1.79	0.052
O 11	LP	C 8 - O 9	π*	0.92	0.97	0.027		O 22	LP	C 23 - H 50	π*	0.68	0.9	0.022		O 20	LP	C 19 - C 22	π*	25.49	0.34	0.088
O 11	LP	C 8	σ*	1.77	1.65	0.05		O 22	LP	C 21	σ*	2.17	1.88	0.059		O 20	LP	C 21 - H 47	π*	5.71	0.66	0.057
O 11	LP	C 8	σ*	1.97	2.04	0.058		O 22	LP	C 23	σ*	1.76	1.79	0.052		O 20	LP	C 21 - H 48	π*	5.73	0.66	0.057
O 11	LP	C 5 - C 8	π*	13.37	0.62	0.083		O 22	LP	C 20 - C 21	π*	25.43	0.34	0.088		N 25	LP	C 13	σ*	0.52	1.07	0.023
O 11	LP	C 8 - O 9	π*	29.44	0.53	0.112		O 22	LP	C 23 - H 49	π*	5.72	0.66	0.057		N 25	LP	C 13	σ*	1.27	1.81	0.046
O 11	LP	C 10 - H 36	π*	0.59	0.7	0.019		O 22	LP	C 23 - H 50	π*	5.74	0.66	0.057		N 25	LP	C 24	σ*	2.11	1.48	0.054
N 13	LP	C 12	σ*	0.52	1.45	0.025		C 15 - C 16	π	C 15	σ*	0.72	0.67	0.054		N 25	LP	H 51	σ*	0.83	1.9	0.038
N 13	LP	C 12	σ*	0.55	2.61	0.035		C 15 - C 16	π	C 15	σ*	0.51	1.76	0.074		N 25	LP	C 13 - C 14	π*	28.54	0.32	0.087
N 13	LP	C 14	σ*	0.68	1.73	0.032		C 15 - C 16	π	C 16	σ*	0.57	0.97	0.058		N 25	LP	C 23 - C 24	π*	31.97	0.31	0.09
N 13	LP	C 14	σ*	0.83	1.74	0.035		C 15 - C 16	π	C 10 - N 11	π*	0.51	0.2	0.022		C 13 - C 14	π	C 13	σ*	0.52	1.04	0.058
N 13	LP	H 38	σ*	1.33	2.24	0.05		C 15 - C 16	π	C 10 - H 40	π*	1.54	0.3	0.051		C 13 - C 14	π	C 14	σ*	0.68	0.67	0.053
N 13	LP	C 3 - C 4	π*	0.77	0.74	0.022		C 15 - C 16	π	C 14 - H 43	π*	1.3	0.33	0.05		C 13 - C 14	π	C 14	σ*	0.57	1.73	0.078
N 13	LP	C 5 - C 12	π*	0.85	0.77	0.023		C 15 - C 16	π	C 14 - H 44	π*	0.83	0.32	0.039		C 13 - C 14	π	N 2 - C 3	π*	0.79	0.2	0.027
N 13	LP	C 12 - H 37	π*	5.09	0.8	0.059		C 18 - C 19	π	C 18	σ*	0.52	1.15	0.055		C 13 - C 14	π	C 3 - H 26	π*	1.52	0.3	0.05
N 13	LP	C 14 - C 15	π*	0.57	0.98	0.022		C 18 - C 19	π	C 18	σ*	0.92	1.39	0.08		C 13 - C 14	π	C 15 - H 41	π*	0.87	0.32	0.04
N 13	LP	C 14 - C 15	π*	17.33	0.37	0.074		C 18 - C 19	π	C 19	σ*	3.82	0.57	0.104		C 13 - C 14	π	C 15 - H 42	π*	1.23	0.33	0.049
N 13	LP	C 22 - H 44	π*	0.65	0.8	0.021		C 20 - C 21	π	C 20	σ*	2.4	0.51	0.076		C 17 - C 18	π	C 17	σ*	0.53	1.3	0.058
N 23	LP	C 7	σ*	1.36	2.22	0.051		C 20 - C 21	π	C 21	σ*	0.84	1.37	0.074		C 17 - C 18	π	C 17	σ*	0.92	1.3	0.076
N 23	LP	C 21	σ*	0.93	1.3	0.032		C 20 - C 21	π	C 18 - C 19	π*	119.04	0.02	0.068		C 17 - C 18	π	C 18	σ*	3.7	0.53	0.097
N 23	LP	C 24	σ*	1.77	1.42	0.046		C 20 - C 21	π	C 24 - C 25	π*	84.09	0.03	0.071		C 19 - C 22	π	C 19	σ*	0.82	1.39	0.073
N 23	LP	O 6 - C 7	π*	13.06	0.58	0.079		C 24 - C 25	π	C 24	σ*	3.92	0.51	0.098		C 19 - C 22	π	C 22	σ*	2.38	0.51	0.075
N 23	LP	C 7 - H 33	π*	1.52	0.75	0.031		C 24 - C 25	π	C 25	σ*	0.54	1.3	0.059		C 19 - C 22	π	C 17 - C 18	π*	84.86	0.03	0.071
N 23	LP	C 20 - C 21	π*	6.12	0.65	0.057		C 24 - C 25	π	C 25	σ*	0.92	1.3	0.076		C 19 - C 22	π	C 23 - C 24	π*	122.59	0.02	0.068
N 23	LP	C 21 - H 43	π*	2.29	0.76	0.038										C 23 - C 24	π	C 23	σ*	3.71	0.58	0.105
N 23	LP	C 24 - C 25	π*	6.55	0.63	0.059										C 23 - C 24	π	C 24	σ*	0.53	1.18	0.056
N 23	. B	C 24 - H 47	π*	2.86	0.72	0.042										C 23 - C 24	π	C 24	σ*	0.89	1.41	0.08
C 8 - O 9	. B	C 8	σ*	1.32	1.12	0.145
C 8 - O 9	. B	C 8	σ*	0.62	0.91	0.092
C 8 - O 9	. B	C 4 - C 5	π*	1.23	0.08	0.033
C 8 - O 9	. B	C 5 - C 8	π*	1.25	0.09	0.033
C 8 - O 9	. B	C 5 - C 12	π*	0.82	0.2	0.043
C 8 - O 9	. B	O 9 - C 10	π*	10.03	0.02	0.052
C 8 - O 11	. B	C 8	σ*	0.89	1.34	0.103
C 8 - O 11	. B	O 11	σ*	0.6	1.13	0.078
C 8 - O 11	. B	C 5 - O 6	π*	2.19	0.28	0.066
C 14 - C 15	. B	C 15	σ*	2.48	0.58	0.096
C 16 - C 17	. B	C 16	σ*	1.43	0.86	0.1
C 16 - C 17	. B	C 17	σ*	0.56	0.69	0.056
C 16 - C 17	. B	C 17	σ*	0.58	1.46	0.082
C 16 - C 17	. B	C 14 - C 15	π*	96.87	0.01	0.062
C 16 - C 17	. B	C 18 - C 19	π*	63.97	0.02	0.062
C 18 - C 19	. B	C 18	σ*	2.36	0.55	0.101
C 18 - C 19	. B	C 20 - C 21	π*	1.61	0.31	0.056
C 18 - C 19		C 20 - C 25	π*	0.51	0.31	0.033
